# Supplementary material for: RNA N6-methyladenosine modification mediates downregulation of NR4A1 to facilitate malignancy of cervical cancer
Source: Cell Biosci. 2022 Dec 25;12:207. doi: 10.1186/s13578-022-00937-w (PMC9790124; doi:10.1186/s13578-022-00937-w)
Supplement: Supplementary file 2 — Additional file 2. Table S2. Direct RNA-seq. [file 13578_2022_937_MOESM2_ESM.xlsx]

## Sheet: Sheet1
Gene_ID	gene_symbol	DEG_Stat	DML_Stat	shNC_Count	shMETTL3_Count	shNC_CPM	shMETTL3_CPM	Pvalue	log2FC	Methy_shNC	Methy_shMETTL3	MethySpecificity(Methy_shMETTL3-Methy_shNC)
ENSG00000001036	FUCA2		Hypo	--	--	--	--	--	--	0.3912	0.3228	-0.0684
ENSG00000001626	CFTR	down		15	0	1.82679	0	0.0433314	-6.26907	--	--	--
ENSG00000003249	DBNDD1	up		69	57	8.40322	27.7281	3.53068e-06	1.61752	--	--	--
ENSG00000004455	AK2		Hypo	--	--	--	--	--	--	0.3866	0.2921	-0.0945
ENSG00000004534	RBM6	down		101	10	12.3004	4.86458	0.00371809	-1.43554	--	--	--
ENSG00000004660	CAMKK1	down		93	11	11.3261	5.35104	0.0170083	-1.17992	--	--	--
ENSG00000004864	SLC25A13		Hypo	--	--	--	--	--	--	0.5057	0.4673	-0.0384
ENSG00000005007	UPF1		Hypo	--	--	--	--	--	--	0.5303	0.4624	-0.0679
ENSG00000006015	REX1BD	down		596	80	72.5844	38.9167	0.00016629	-1.00083	--	--	--
ENSG00000006025	OSBPL7	up		10	9	1.21786	4.37813	0.0250426	1.72424	--	--	--
ENSG00000006125	AP2B1		Hypo	--	--	--	--	--	--	0.5238	0.2	-0.3238
ENSG00000006194	ZNF263	down		165	20	20.0947	9.72917	0.00326531	-1.14637	--	--	--
ENSG00000006459	KDM7A	up		28	17	3.41	8.26979	0.0335099	1.17041	--	--	--
ENSG00000006638	TBXA2R	up		46	35	5.60215	17.026	0.000260181	1.49767	--	--	--
ENSG00000006712	PAF1	down		116	15	14.1272	7.29688	0.0170282	-1.05252	--	--	--
ENSG00000006831	ADIPOR2		Hyper	--	--	--	--	--	--	0.3645	0.5294	0.1649
ENSG00000007038	PRSS21		Hyper	--	--	--	--	--	--	0.4954	0.5282	0.0328
ENSG00000007306	CEACAM7	up		52	29	6.33286	14.1073	0.013628	1.05065	--	--	--
ENSG00000007392	LUC7L	down		173	11	21.069	5.35104	2.51695e-06	-2.07398	--	--	--
ENSG00000007541	PIGQ		Hypo	--	--	--	--	--	--	0.5979	0.4282	-0.1697
ENSG00000008952	SEC62		Hypo	--	--	--	--	--	--	0.6947	0.1984	-0.4963
ENSG00000008988	RPS20		Hyper	--	--	--	--	--	--	0.4286	0.5143	0.0857
ENSG00000009307	CSDE1		Hypo	--	--	--	--	--	--	0.39595	0.36685	-0.0291
ENSG00000009844	VTA1		Hyper	--	--	--	--	--	--	0.3095	0.5556	0.2461
ENSG00000009950	MLXIPL	up		12	12	1.46143	5.8375	0.0101133	1.87879	--	--	--
ENSG00000010244	ZNF207		Hyper	--	--	--	--	--	--	0.6366	0.7658	0.1292
ENSG00000010278	CD9		Hyper	--	--	--	--	--	--	0.255	0.4097	0.1547
ENSG00000010704	HFE	up		30	22	3.65358	10.7021	0.005121	1.4425	--	--	--
ENSG00000011198	ABHD5		Hypo	--	--	--	--	--	--	0.4268	0.4	-0.0268
ENSG00000011304	PTBP1		Hypo	--	--	--	--	--	--	0.5822	0.5539	-0.0283
ENSG00000012061	ERCC1		Hyper	--	--	--	--	--	--	0.7787	1	0.2213
ENSG00000012660	ELOVL5		Hyper	--	--	--	--	--	--	0.4733	0.5465	0.0732
ENSG00000012963	UBR7		Hyper	--	--	--	--	--	--	0.414	0.5357	0.1217
ENSG00000013306	SLC25A39		Hypo	--	--	--	--	--	--	0.4099	0.4005	-0.0094
ENSG00000013523	ANGEL1	up		65	35	7.91608	17.026	0.0127332	1.00066	--	--	--
ENSG00000013583	HEBP1		Hypo	--	--	--	--	--	--	0.5802	0.5674	-0.0128
ENSG00000013810	TACC3	down		253	23	30.8118	11.1885	1.1093e-05	-1.5613	--	--	--
ENSG00000014138	POLA2		Hyper	--	--	--	--	--	--	0.5734	0.6889	0.1155
ENSG00000014216	CAPN1		Hypo	--	--	--	--	--	--	0.42355	0.39385	-0.0297
ENSG00000021355	SERPINB1		Hyper	--	--	--	--	--	--	0.3427	0.3727	0.03
ENSG00000022267	FHL1	up		12	13	1.46143	6.32396	0.00432709	1.99378	--	--	--
ENSG00000023191	RNH1		Hypo	--	--	--	--	--	--	0.4396	0.3569	-0.0827
ENSG00000024422	EHD2	up	Hypo	350	241	42.625	117.236	1.98738e-08	1.35712	0.5301	0.467	-0.0631
ENSG00000029725	RABEP1	down		570	75	69.4179	36.4844	0.000117637	-1.02955	--	--	--
ENSG00000030066	NUP160		Hypo	--	--	--	--	--	--	0.3521	0.3328	-0.0193
ENSG00000034510	TMSB10	down		16146	2068	1966.35	1006	3.16195e-07	-1.06892	--	--	--
ENSG00000035862	TIMP2	up	Hyper	440	249	53.5858	121.128	6.60978e-06	1.07424	0.4309	0.5004	0.0695
ENSG00000036672	USP2	up		7	11	0.852501	5.35104	0.00118753	2.51489	--	--	--
ENSG00000037474	NSUN2		Hyper	--	--	--	--	--	--	0.4403	0.4405	0.0002
ENSG00000038358	EDC4		Hypo	--	--	--	--	--	--	0.2926	0.1625	-0.1301
ENSG00000041353	RAB27B	down		77	8	9.37751	3.89167	0.0125613	-1.36502	--	--	--
ENSG00000046651	OFD1	down		98	7	11.935	3.40521	0.000645307	-1.90345	--	--	--
ENSG00000048162	NOP16	down		795	80	96.8197	38.9167	6.98383e-08	-1.41635	--	--	--
ENSG00000048740	CELF2	up		52	28	6.33286	13.6208	0.0211675	1.00012	--	--	--
ENSG00000051128	HOMER3	down		361	34	43.9647	16.5396	1.94614e-06	-1.511	--	--	--
ENSG00000051620	HEBP2	down		138	12	16.8064	5.8375	0.0002523	-1.62334	--	--	--
ENSG00000052749	RRP12	down		290	38	35.3179	18.4854	0.00124892	-1.03502	--	--	--
ENSG00000053501	USE1	down		716	65	87.1987	31.6198	7.57277e-09	-1.56474	--	--	--
ENSG00000053747	LAMA3	up		22	14	2.67929	6.81042	0.0370978	1.23644	--	--	--
ENSG00000054179	ENTPD2	up		10	9	1.21786	4.37813	0.0250426	1.72424	--	--	--
ENSG00000054598	FOXC1		Hypo	--	--	--	--	--	--	0.6341	0.5972	-0.0369
ENSG00000055044	NOP58	down		520	62	63.3286	30.1604	2.60639e-05	-1.17155	--	--	--
ENSG00000055070	SZRD1		Hyper	--	--	--	--	--	--	0.5086	0.8	0.2914
ENSG00000058262	SEC61A1		Hyper	--	--	--	--	--	--	0.53315	0.57045	0.0373
ENSG00000058804	NDC1		Hypo	--	--	--	--	--	--	0.5888	0.4338	-0.155
ENSG00000059122	FLYWCH1		Hypo	--	--	--	--	--	--	0.6871	0.625	-0.0621
ENSG00000059573	ALDH18A1		Hypo	--	--	--	--	--	--	0.4327	0.4116	-0.0211
ENSG00000062485	CS		Hyper	--	--	--	--	--	--	0.3988	0.4542	0.0554
ENSG00000063241	ISOC2		Hypo	--	--	--	--	--	--	0.4426	0.3533	-0.0893
ENSG00000063245	EPN1	up		445	251	54.1947	122.101	7.36973e-06	1.06948	--	--	--
ENSG00000063660	GPC1		Hyper	--	--	--	--	--	--	0.4846	0.5019	0.0173
ENSG00000064199	SPA17	down		142	17	17.2936	8.26979	0.0051337	-1.16387	--	--	--
ENSG00000064205	WISP2		Hyper	--	--	--	--	--	--	0.4016	0.4749	0.0733
ENSG00000064545	TMEM161A		Hypo	--	--	--	--	--	--	0.4219	0.4101	-0.0118
ENSG00000064666	CNN2	up		142	86	17.2936	41.8354	6.76552e-05	1.17134	--	--	--
ENSG00000065054	SLC9A3R2		Hyper	--	--	--	--	--	--	0.4558	0.4645	0.0087
ENSG00000065057	NTHL1		Hyper	--	--	--	--	--	--	0.4319	0.5756	0.1437
ENSG00000065135	GNAI3		Hyper	--	--	--	--	--	--	0.4628	0.5506	0.0878
ENSG00000065325	GLP2R		Hyper	--	--	--	--	--	--	0.31	0.3686	0.0586
ENSG00000065548	ZC3H15		Hypo	--	--	--	--	--	--	0.5016	0.1944	-0.3072
ENSG00000065717	TLE2	up		26	22	3.16643	10.7021	0.00164801	1.6475	--	--	--
ENSG00000065911	MTHFD2		Hyper	--	--	--	--	--	--	0.1816	0.5833	0.4017
ENSG00000066027	PPP2R5A		Hyper	--	--	--	--	--	--	0.2614	0.5	0.2386
ENSG00000066044	ELAVL1		Hyper	--	--	--	--	--	--	0.2883	0.3765	0.0882
ENSG00000066230	SLC9A3		Hypo	--	--	--	--	--	--	0.5237	0.4825	-0.0412
ENSG00000066583	ISOC1		Hyper	--	--	--	--	--	--	0.4576	0.4914	0.0338
ENSG00000066735	KIF26A		Hypo	--	--	--	--	--	--	0.6172	0.4692	-0.148
ENSG00000066855	MTFR1		Hyper	--	--	--	--	--	--	0.4229	1	0.5771
ENSG00000066926	FECH		Hypo	--	--	--	--	--	--	0.3875	0.2275	-0.16
ENSG00000067225	PKM		Hypo	--	--	--	--	--	--	0.36085	0.3546	-0.00625
ENSG00000067334	DNTTIP2	down		629	82	76.6033	39.8896	7.70521e-05	-1.04295	--	--	--
ENSG00000068001	HYAL2		Hypo	--	--	--	--	--	--	0.4556	0.3329	-0.1227
ENSG00000068028	RASSF1	down		380	39	46.2786	18.9719	6.62114e-06	-1.38731	--	--	--
ENSG00000069329	VPS35		Hypo	--	--	--	--	--	--	0.4086	0.3408	-0.0678
ENSG00000069535	MAOB	up		216	120	26.3057	58.375	0.000100751	1.04726	--	--	--
ENSG00000069849	ATP1B3		Hypo	--	--	--	--	--	--	0.4704	0.3482	-0.1222
ENSG00000070081	NUCB2	down		205	20	24.9661	9.72917	0.000111648	-1.45919	--	--	--
ENSG00000070087	PFN2		Hyper	--	--	--	--	--	--	0.608	0.642	0.034
ENSG00000070423	RNF126		Hyper	--	--	--	--	--	--	0.3952	0.5832	0.188
ENSG00000070444	MNT	up		21	14	2.5575	6.81042	0.0370978	1.30294	--	--	--
ENSG00000070778	PTPN21	up		37	24	4.50608	11.675	0.00694453	1.26696	--	--	--
ENSG00000070831	CDC42		Hyper	--	--	--	--	--	--	0.3027	0.4	0.0973
ENSG00000071127	WDR1		Hypo	--	--	--	--	--	--	0.5453	0.511	-0.0343
ENSG00000071859	FAM50A	down		897	113	109.242	54.9698	1.24165e-05	-1.09249	--	--	--
ENSG00000071994	PDCD2		Hyper	--	--	--	--	--	--	0.2269	0.6	0.3731
ENSG00000072062	PRKACA	up		312	174	37.9972	84.6438	2.59239e-05	1.053	--	--	--
ENSG00000072736	NFATC3	up		1	4	0.121786	1.94583	0.0336166	3.65542	--	--	--
ENSG00000073969	NSF		Hypo	--	--	--	--	--	--	0.3431	0.3367	-0.0064
ENSG00000074181	NOTCH3	up	Hypo	125	116	15.2232	56.4292	3.78078e-10	1.78652	0.5	0.2855	-0.2145
ENSG00000075240	GRAMD4	down		27	1	3.28822	0.486458	0.0250426	-2.79501	--	--	--
ENSG00000075336	TIMM21	down		138	18	16.8064	8.75625	0.012814	-1.04049	--	--	--
ENSG00000075785	RAB7A		Hyper	--	--	--	--	--	--	0.4751	0.6499	0.1748
ENSG00000076201	PTPN23	up		107	59	13.0311	28.701	0.00138872	1.03575	--	--	--
ENSG00000076382	SPAG5		Hyper	--	--	--	--	--	--	0.4087	0.7083	0.2996
ENSG00000077150	NFKB2		Hyper	--	--	--	--	--	--	0.4838	0.5089	0.0251
ENSG00000077235	GTF3C1		Hyper	--	--	--	--	--	--	0.3426	0.525	0.1824
ENSG00000077463	SIRT6		Hypo	--	--	--	--	--	--	0.4267	0.4	-0.0267
ENSG00000077942	FBLN1		Hyper	--	--	--	--	--	--	0.3333	0.35	0.0167
ENSG00000078061	ARAF		Hypo	--	--	--	--	--	--	0.4328	0.2698	-0.163
ENSG00000078246	TULP3		Hypo	--	--	--	--	--	--	0.4298	0.3333	-0.0965
ENSG00000078369	GNB1		Hyper	--	--	--	--	--	--	0.3512	0.3539	0.0027
ENSG00000078804	TP53INP2	up		17	12	2.07036	5.8375	0.048953	1.38316	--	--	--
ENSG00000079134	THOC1	down		131	13	15.9539	6.32396	0.00139656	-1.43335	--	--	--
ENSG00000079246	XRCC5		Hyper	--	--	--	--	--	--	0.3913	0.4705	0.0792
ENSG00000079308	TNS1	up		67	38	8.15965	18.4854	0.00464257	1.07554	--	--	--
ENSG00000079332	SAR1A		Hypo	--	--	--	--	--	--	0.459	0.3214	-0.1376
ENSG00000079462	PAFAH1B3		Hypo	--	--	--	--	--	--	0.6216	0.553	-0.0686
ENSG00000079482	OPHN1	up		22	15	2.67929	7.29688	0.026994	1.33561	--	--	--
ENSG00000079616	KIF22		Hyper	--	--	--	--	--	--	0.3048	0.4497	0.1449
ENSG00000079739	PGM1		Hyper	--	--	--	--	--	--	0.3443	0.4124	0.0681
ENSG00000079805	DNM2		Hyper	--	--	--	--	--	--	0.3238	0.8	0.4762
ENSG00000080823	MOK	down		77	9	9.37751	4.37813	0.033558	-1.19615	--	--	--
ENSG00000080845	DLGAP4	up		146	87	17.7807	42.3219	8.56571e-05	1.14798	--	--	--
ENSG00000080986	NDC80	down		245	18	29.8375	8.75625	7.17986e-07	-1.8677	--	--	--
ENSG00000081052	COL4A4	up		20	13	2.43572	6.32396	0.0425388	1.26616	--	--	--
ENSG00000082258	CCNT2	down		66	8	8.03787	3.89167	0.0384848	-1.14325	--	--	--
ENSG00000082701	GSK3B		Hyper	--	--	--	--	--	--	0.5467	0.8056	0.2589
ENSG00000083097	DOP1A	up		3	7	0.365358	3.40521	0.00788025	3.03742	--	--	--
ENSG00000083312	TNPO1		Hypo	--	--	--	--	--	--	0.4394	0.3934	-0.046
ENSG00000084073	ZMPSTE24		Hyper	--	--	--	--	--	--	0.3964	0.5437	0.1473
ENSG00000084090	STARD7		Hyper	--	--	--	--	--	--	0.4591	0.5377	0.0786
ENSG00000084234	APLP2		Hypo	--	--	--	--	--	--	0.3571	0.31055	-0.04655
ENSG00000084444	FAM234B	down		16	0	1.94857	0	0.0246349	-6.36101	--	--	--
ENSG00000084693	AGBL5		Hypo	--	--	--	--	--	--	0.6587	0.49	-0.1687
ENSG00000085644	ZNF213	up		58	39	7.06358	18.9719	0.000563342	1.32042	--	--	--
ENSG00000085721	RRN3		Hypo	--	--	--	--	--	--	0.4251	0.0833	-0.3418
ENSG00000085998	POMGNT1		Hypo	--	--	--	--	--	--	0.4929	0.4707	-0.0222
ENSG00000086589	RBM22		Hypo	--	--	--	--	--	--	0.5577	0.4577	-0.1
ENSG00000086758	HUWE1		Hypo	--	--	--	--	--	--	1	0.6	-0.4
ENSG00000087074	PPP1R15A	down		605	65	73.6804	31.6198	1.32466e-06	-1.32179	--	--	--
ENSG00000087111	PIGS		Hyper	--	--	--	--	--	--	0.5817	0.6889	0.1072
ENSG00000087460	GNAS		Hypo	--	--	--	--	--	--	0.4399	0.3929	-0.047
ENSG00000087842	PIR		Hypo	--	--	--	--	--	--	0.5189	0.4286	-0.0903
ENSG00000088038	CNOT3		Hyper	--	--	--	--	--	--	0.5625	0.625	0.0625
ENSG00000088356	PDRG1	down		497	64	60.5276	31.1333	0.000144231	-1.06055	--	--	--
ENSG00000088682	COQ9		Hyper	--	--	--	--	--	--	0.4708	0.5648	0.094
ENSG00000089157	RPLP0		Hypo	--	--	--	--	--	--	0.4186	0.2875	-0.1311
ENSG00000089159	PXN	up		153	97	18.6332	47.1865	1.89858e-05	1.23739	--	--	--
ENSG00000089177	KIF16B	up		53	39	6.45465	18.9719	0.000294643	1.45002	--	--	--
ENSG00000089280	FUS	down		1525	190	185.723	92.4271	1.97803e-06	-1.10859	--	--	--
ENSG00000089289	IGBP1		Hypo	--	--	--	--	--	--	0.2492	0.1	-0.1492
ENSG00000089335	ZNF302	down		137	16	16.6847	7.78334	0.00498626	-1.19941	--	--	--
ENSG00000089486	CDIP1		Hypo	--	--	--	--	--	--	0.2926	0.2222	-0.0704
ENSG00000089597	GANAB		Hypo	--	--	--	--	--	--	0.4138	0.3591	-0.0547
ENSG00000089916	GPATCH2L	down		86	9	10.4736	4.37813	0.0101916	-1.35525	--	--	--
ENSG00000090006	LTBP4	up		99	72	12.0568	35.025	6.48595e-06	1.43469	--	--	--
ENSG00000090020	SLC9A1	up		57	31	6.94179	15.0802	0.0154208	1.01472	--	--	--
ENSG00000090266	NDUFB2		Hyper	--	--	--	--	--	--	0.4087	0.4493	0.0406
ENSG00000090432	MUL1		Hyper	--	--	--	--	--	--	0.4104	0.4701	0.0597
ENSG00000090530	P3H2		Hyper	--	--	--	--	--	--	0.4545	0.6	0.1455
ENSG00000090621	PABPC4		Hyper	--	--	--	--	--	--	0.2408	0.3893	0.1485
ENSG00000090857	PDPR	up		20	13	2.43572	6.32396	0.0425388	1.26616	--	--	--
ENSG00000091640	SPAG7	down		622	81	75.7508	39.4031	7.3866e-05	-1.0445	--	--	--
ENSG00000092094	OSGEP	down		204	27	24.8443	13.1344	0.00387108	-1.02017	--	--	--
ENSG00000092199	HNRNPC		Hyper	--	--	--	--	--	--	0.3285	1	0.6715
ENSG00000092621	PHGDH		Hyper	--	--	--	--	--	--	0.4517	0.5326	0.0809
ENSG00000092841	MYL6	down		22128	2669	2694.88	1298.36	3.13025e-08	-1.15555	--	--	--
ENSG00000092847	AGO1	up		58	35	7.06358	17.026	0.00422381	1.16452	--	--	--
ENSG00000092929	UNC13D		Hypo	--	--	--	--	--	--	0.4437	0.3861	-0.0576
ENSG00000094916	CBX5		Hyper	--	--	--	--	--	--	0.2397	0.4775	0.2378
ENSG00000095059	DHPS		Hyper	--	--	--	--	--	--	0.332	0.6857	0.3537
ENSG00000095303	PTGS1		Hyper	--	--	--	--	--	--	0.3333	0.8333	0.5
ENSG00000095319	NUP188		Hyper	--	--	--	--	--	--	0.4184	0.4846	0.0662
ENSG00000095321	CRAT		Hyper	--	--	--	--	--	--	0.5279	0.5418	0.0139
ENSG00000095370	SH2D3C	up		0	4	0	1.94583	0.0336166	6.25826	--	--	--
ENSG00000095383	TBC1D2		Hyper	--	--	--	--	--	--	0.5741	0.581	0.0069
ENSG00000096384	HSP90AB1		Hypo	--	--	--	--	--	--	0.5855	0.5484	-0.0371
ENSG00000096746	HNRNPH3		Hypo	--	--	--	--	--	--	0.3518	0.3464	-0.0054
ENSG00000097007	ABL1		Hyper	--	--	--	--	--	--	0.5157	0.574	0.0583
ENSG00000099804	CDC34		Hypo	--	--	--	--	--	--	0.3621	0.3039	-0.0582
ENSG00000099822	HCN2	up		13	17	1.58322	8.26979	0.000313333	2.26574	--	--	--
ENSG00000099860	GADD45B	down		96	9	11.6914	4.37813	0.0034295	-1.5136	--	--	--
ENSG00000099864	PALM	up		16	25	1.94857	12.1615	3.15035e-06	2.52518	--	--	--
ENSG00000099942	CRKL		Hyper	--	--	--	--	--	--	0.5327	0.5541	0.0214
ENSG00000099994	SUSD2	up		11	10	1.33964	4.86458	0.0347041	1.74043	--	--	--
ENSG00000100003	SEC14L2	down		36	0	4.38429	0	0.000243751	-7.52115	--	--	--
ENSG00000100056	ESS2		Hypo	--	--	--	--	--	--	0.5521	0.3667	-0.1854
ENSG00000100065	CARD10		Hyper	--	--	--	--	--	--	0.4286	0.8	0.3714
ENSG00000100092	SH3BP1	up		35	32	4.2625	15.5667	4.42859e-05	1.76094	--	--	--
ENSG00000100142	POLR2F	down		639	78	77.8212	37.9438	1.75895e-05	-1.1378	--	--	--
ENSG00000100219	XBP1		Hypo	--	--	--	--	--	--	0.6923	0.3	-0.3923
ENSG00000100221	JOSD1		Hyper	--	--	--	--	--	--	0.4349	0.6045	0.1696
ENSG00000100280	AP1B1		Hypo	--	--	--	--	--	--	0.4131	0.2897	-0.1234
ENSG00000100297	MCM5		Hyper	--	--	--	--	--	--	0.4821	0.4963	0.0142
ENSG00000100348	TXN2		Hypo	--	--	--	--	--	--	0.622	0.2714	-0.3506
ENSG00000100350	FOXRED2	up		122	81	14.8579	39.4031	1.74593e-05	1.30366	--	--	--
ENSG00000100360	IFT27	down		200	26	24.3572	12.6479	0.00326745	-1.04597	--	--	--
ENSG00000100364	KIAA0930		Hyper	--	--	--	--	--	--	0.6247	0.6786	0.0539
ENSG00000100380	ST13		Hyper	--	--	--	--	--	--	0.2486	0.2701	0.0215
ENSG00000100395	L3MBTL2		Hypo	--	--	--	--	--	--	0.5107	0.1429	-0.3678
ENSG00000100412	ACO2		Hyper	--	--	--	--	--	--	0.5079	0.6095	0.1016
ENSG00000100416	TRMU	down		211	24	25.6968	11.675	0.000577752	-1.23837	--	--	--
ENSG00000100519	PSMC6		Hypo	--	--	--	--	--	--	0.3707	0.3625	-0.0082
ENSG00000100578	KIAA0586	down		37	3	4.50608	1.45938	0.048953	-1.71098	--	--	--
ENSG00000100605	ITPK1		Hypo	--	--	--	--	--	--	0.6114	0.5	-0.1114
ENSG00000100767	PAPLN	up		1	4	0.121786	1.94583	0.0336166	3.65542	--	--	--
ENSG00000100796	PPP4R3A		Hyper	--	--	--	--	--	--	0.2247	0.8333	0.6086
ENSG00000100941	PNN	down		191	24	23.2611	11.675	0.00265213	-1.09484	--	--	--
ENSG00000100982	PCIF1		Hyper	--	--	--	--	--	--	0.4924	0.6162	0.1238
ENSG00000100991	TRPC4AP		Hyper	--	--	--	--	--	--	0.4783	0.5804	0.1021
ENSG00000101057	MYBL2		Hypo	--	--	--	--	--	--	0.4901	0.4406	-0.0495
ENSG00000101138	CSTF1		Hypo	--	--	--	--	--	--	0.5034	0.3637	-0.1397
ENSG00000101166	PRELID3B		Hypo	--	--	--	--	--	--	0.395	0.3669	-0.0281
ENSG00000101189	MRGBP		Hyper	--	--	--	--	--	--	0.4326	0.6	0.1674
ENSG00000101194	SLC17A9	up		40	33	4.87143	16.0531	0.000156954	1.61362	--	--	--
ENSG00000101224	CDC25B		Hyper	--	--	--	--	--	--	0.4197	0.5687	0.149
ENSG00000101294	HM13		Hyper	--	--	--	--	--	--	0.6327	0.6475	0.0148
ENSG00000101335	MYL9	up		210	114	25.575	55.4563	0.000187425	1.01389	--	--	--
ENSG00000101361	NOP56	down		1150	99	140.054	48.1594	6.80606e-11	-1.6416	--	--	--
ENSG00000101413	RPRD1B		Hypo	--	--	--	--	--	--	0.4628	0.3881	-0.0747
ENSG00000101457	DNTTIP1	down		614	79	74.7765	38.4302	6.65439e-05	-1.06188	--	--	--
ENSG00000101474	APMAP		Hypo	--	--	--	--	--	--	0.2943	0.2812	-0.0131
ENSG00000101546	RBFA	down		93	12	11.3261	5.8375	0.0318622	-1.05497	--	--	--
ENSG00000101882	NKAP	down		139	16	16.9282	7.78334	0.00337854	-1.22029	--	--	--
ENSG00000101898	MCTS2P	down		134	17	16.3193	8.26979	0.0107175	-1.08033	--	--	--
ENSG00000101911	PRPS2		Hyper	--	--	--	--	--	--	0.5732	0.5818	0.0086
ENSG00000101940	WDR13		Hypo	--	--	--	--	--	--	0.5169	0.2857	-0.2312
ENSG00000102225	CDK16		Hypo	--	--	--	--	--	--	0.4435	0.3899	-0.0536
ENSG00000102241	HTATSF1	down		172	19	20.9472	9.24271	0.00118732	-1.28004	--	--	--
ENSG00000102312	PORCN	up		127	77	15.4668	37.4573	0.000130449	1.17279	--	--	--
ENSG00000102554	KLF5		Hyper	--	--	--	--	--	--	0.4552	0.8	0.3448
ENSG00000102595	UGGT2	down		87	10	10.5954	4.86458	0.0168426	-1.22073	--	--	--
ENSG00000102753	KPNA3		Hypo	--	--	--	--	--	--	0.375	0.125	-0.25
ENSG00000102854	MSLN		Hypo	--	--	--	--	--	--	0.643167	0.378867	-0.2643
ENSG00000102858	MGRN1	up	Hypo	236	138	28.7415	67.1313	1.90548e-05	1.12116	0.5675	0.5556	-0.0119
ENSG00000102882	MAPK3		Hypo	--	--	--	--	--	--	0.4639	0.4	-0.0639
ENSG00000103091	WDR59	down		113	11	13.7618	5.35104	0.00197447	-1.4604	--	--	--
ENSG00000103202	NME4		Hypo	--	--	--	--	--	--	0.631	0.5	-0.131
ENSG00000103226	NOMO3	up	Hypo	18	12	2.19215	5.8375	0.048953	1.30161	0.6498	0.5998	-0.05
ENSG00000103249	CLCN7		Hypo	--	--	--	--	--	--	0.3783	0.1771	-0.2012
ENSG00000103253	HAGHL		Hypo	--	--	--	--	--	--	0.5299	0.5104	-0.0195
ENSG00000103260	METRN		Hyper	--	--	--	--	--	--	0.625	0.8	0.175
ENSG00000103269	RHBDL1	up		129	70	15.7104	34.0521	0.0010349	1.01288	--	--	--
ENSG00000103275	UBE2I		Hyper	--	--	--	--	--	--	0.5292	0.5558	0.0266
ENSG00000103335	PIEZO1		Hypo	--	--	--	--	--	--	0.5734	0.5111	-0.0623
ENSG00000103342	GSPT1		Hypo	--	--	--	--	--	--	0.6933	0.4492	-0.2441
ENSG00000103415	HMOX2		Hypo	--	--	--	--	--	--	0.4224	0.4218	-0.0006
ENSG00000103426	CORO7-PAM16	down		33	2	4.01893	0.972917	0.0310526	-2.11935	--	--	--
ENSG00000103429	BFAR		Hyper	--	--	--	--	--	--	0.337	0.5013	0.1643
ENSG00000103460	TOX3	up		58	41	7.06358	19.9448	0.00027273	1.39247	--	--	--
ENSG00000103507	BCKDK		Hypo	--	--	--	--	--	--	0.5948	0.5762	-0.0186
ENSG00000103549	RNF40		Hypo	--	--	--	--	--	--	0.5422	0.5281	-0.0141
ENSG00000104218	CSPP1	down		40	3	4.87143	1.45938	0.0246357	-1.82288	--	--	--
ENSG00000104419	NDRG1		Hyper	--	--	--	--	--	--	0.4018	0.4225	0.0207
ENSG00000104529	EEF1D		Hypo	--	--	--	--	--	--	0.5186	0.4488	-0.0698
ENSG00000104738	MCM4		Hypo	--	--	--	--	--	--	0.48165	0.469	-0.01265
ENSG00000104756	KCTD9		Hyper	--	--	--	--	--	--	0.3667	0.4459	0.0792
ENSG00000104805	NUCB1		Hyper	--	--	--	--	--	--	0.3511	0.3652	0.0141
ENSG00000104812	GYS1	up	Hyper	329	198	40.0675	96.3188	2.65447e-06	1.16287	0.5455	1	0.4545
ENSG00000104853	CLPTM1		Hyper	--	--	--	--	--	--	0.495	0.5687	0.0737
ENSG00000104897	SF3A2	up		189	135	23.0175	65.6719	1.65104e-07	1.40957	--	--	--
ENSG00000104915	STX10		Hyper	--	--	--	--	--	--	0.3034	0.5143	0.2109
ENSG00000104936	DMPK	up		79	57	9.62108	27.7281	2.76171e-05	1.42279	--	--	--
ENSG00000104960	PTOV1	up		107	65	13.0311	31.6198	0.000260791	1.17535	--	--	--
ENSG00000104964	AES		Hyper	--	--	--	--	--	--	0.604	0.6954	0.0914
ENSG00000104973	MED25	up	Hypo	165	100	20.0947	48.6458	3.88468e-05	1.17251	0.9	0.4167	-0.4833
ENSG00000104979	C19orf53		Hyper	--	--	--	--	--	--	0.207	0.3247	0.1177
ENSG00000105088	OLFM2	up		6	7	0.730715	3.40521	0.0267805	2.08258	--	--	--
ENSG00000105135	ILVBL		Hypo	--	--	--	--	--	--	0.5782	0.4471	-0.1311
ENSG00000105137	SYDE1		Hyper	--	--	--	--	--	--	0.3392	0.3535	0.0143
ENSG00000105185	PDCD5	down		1266	161	154.181	78.3198	5.51211e-06	-1.07896	--	--	--
ENSG00000105197	TIMM50		Hypo	--	--	--	--	--	--	0.4606	0.3804	-0.0802
ENSG00000105221	AKT2		Hypo	--	--	--	--	--	--	0.4867	0.2476	-0.2391
ENSG00000105223	PLD3	up	Hypo	774	423	94.2622	205.772	5.54416e-06	1.02407	0.6697	0.5682	-0.1015
ENSG00000105246	EBI3	up		7	9	0.852501	4.37813	0.016576	2.22691	--	--	--
ENSG00000105248	YJU2		Hyper	--	--	--	--	--	--	0.4876	0.8095	0.3219
ENSG00000105281	SLC1A5		Hyper	--	--	--	--	--	--	0.4019	0.4623	0.0604
ENSG00000105329	TGFB1		Hypo	--	--	--	--	--	--	0.2354	0.2092	-0.0262
ENSG00000105355	PLIN3		Hyper	--	--	--	--	--	--	0.3559	0.3642	0.0083
ENSG00000105372	RPS19	down		32338	4222	3938.31	2053.83	5.33293e-07	-1.04129	--	--	--
ENSG00000105373	NOP53	down		985	119	119.959	57.8886	3.12032e-06	-1.15288	--	--	--
ENSG00000105379	ETFB	down	Hyper	805	94	98.0376	45.7271	2.51725e-06	-1.20186	0.3987	0.8056	0.4069
ENSG00000105402	NAPA		Hyper	--	--	--	--	--	--	0.3776	0.3994	0.0218
ENSG00000105427	CNFN	up		18	12	2.19215	5.8375	0.048953	1.30161	--	--	--
ENSG00000105518	TMEM205		Hyper	--	--	--	--	--	--	0.1703	0.3368	0.1665
ENSG00000105520	PLPPR2		Hypo	--	--	--	--	--	--	0.3667	0	-0.3667
ENSG00000105556	MIER2	up		16	13	1.94857	6.32396	0.0131976	1.58458	--	--	--
ENSG00000105568	PPP2R1A		Hypo	--	--	--	--	--	--	0.8	0.7674	-0.0326
ENSG00000105607	GCDH		Hyper	--	--	--	--	--	--	0.6477	0.6667	0.019
ENSG00000105612	DNASE2		Hypo	--	--	--	--	--	--	0.4584	0.3949	-0.0635
ENSG00000105639	JAK3	up		12	12	1.46143	5.8375	0.0101133	1.87879	--	--	--
ENSG00000105647	PIK3R2	up		120	94	14.6143	45.7271	2.09257e-07	1.54208	--	--	--
ENSG00000105649	RAB3A	up		21	17	2.5575	8.26979	0.00546398	1.58209	--	--	--
ENSG00000105723	GSK3A		Hyper	--	--	--	--	--	--	0.5152	0.6332	0.118
ENSG00000105821	DNAJC2	down		214	26	26.0622	12.6479	0.00143079	-1.14349	--	--	--
ENSG00000105825	TFPI2		Hyper	--	--	--	--	--	--	0.3913	0.5843	0.193
ENSG00000105926	MPP6	down		103	11	12.5439	5.35104	0.00629561	-1.32697	--	--	--
ENSG00000105968	H2AFV		Hyper	--	--	--	--	--	--	0.4593	0.5222	0.0629
ENSG00000106034	CPED1	up		38	21	4.62786	10.2156	0.030067	1.03649	--	--	--
ENSG00000106052	TAX1BP1		Hyper	--	--	--	--	--	--	0.4662	0.8667	0.4005
ENSG00000106263	EIF3B		Hypo	--	--	--	--	--	--	0.4023	0.3525	-0.0498
ENSG00000106348	IMPDH1		Hyper	--	--	--	--	--	--	0.30595	0.75	0.44405
ENSG00000106460	TMEM106B		Hyper	--	--	--	--	--	--	0.3	0.8	0.5
ENSG00000106484	MEST		Hypo	--	--	--	--	--	--	0.256	0.1667	-0.0893
ENSG00000106605	BLVRA	down		430	56	52.3679	27.2417	0.000292702	-1.0442	--	--	--
ENSG00000106635	BCL7B		Hyper	--	--	--	--	--	--	0.2396	0.3278	0.0882
ENSG00000106665	CLIP2	up		44	24	5.35858	11.675	0.0266216	1.0182	--	--	--
ENSG00000106682	EIF4H		Hyper	--	--	--	--	--	--	0.299	0.3519	0.0529
ENSG00000106853	PTGR1		Hyper	--	--	--	--	--	--	0.5684	0.8333	0.2649
ENSG00000106991	ENG	up		221	121	26.9147	58.8615	0.00014271	1.02624	--	--	--
ENSG00000107164	FUBP3		Hypo	--	--	--	--	--	--	0.5842	0.3571	-0.2271
ENSG00000107262	BAG1	down		1570	201	191.204	97.7781	4.01431e-06	-1.06937	--	--	--
ENSG00000107281	NPDC1		Hyper	--	--	--	--	--	--	0.3355	0.3596	0.0241
ENSG00000107404	DVL1		Hyper	--	--	--	--	--	--	0.4049	0.4782	0.0733
ENSG00000107672	NSMCE4A	down		178	19	21.6779	9.24271	0.000681198	-1.32945	--	--	--
ENSG00000107796	ACTA2	up		10	11	1.21786	5.35104	0.00664724	2.01221	--	--	--
ENSG00000107862	GBF1		Hypo	--	--	--	--	--	--	0.4819	0.4611	-0.0208
ENSG00000107874	CUEDC2		Hyper	--	--	--	--	--	--	0.3162	0.4238	0.1076
ENSG00000107937	GTPBP4	down		466	47	56.7522	22.8635	1.66215e-06	-1.41265	--	--	--
ENSG00000107959	PITRM1		Hyper	--	--	--	--	--	--	0.6048	1	0.3952
ENSG00000108039	XPNPEP1		Hyper	--	--	--	--	--	--	0.3923	0.5258	0.1335
ENSG00000108091	CCDC6		Hypo	--	--	--	--	--	--	0.6601	0.3875	-0.2726
ENSG00000108349	CASC3		Hyper	--	--	--	--	--	--	0.5381	1	0.4619
ENSG00000108465	CDK5RAP3	down		165	22	20.0947	10.7021	0.00920182	-1.00921	--	--	--
ENSG00000108479	GALK1		Hypo	--	--	--	--	--	--	0.7267	0.5	-0.2267
ENSG00000108602	ALDH3A1		Hyper	--	--	--	--	--	--	0.08	0.1429	0.0629
ENSG00000108679	LGALS3BP	up		35	22	4.2625	10.7021	0.0101184	1.22145	--	--	--
ENSG00000108788	MLX		Hyper	--	--	--	--	--	--	0.4451	0.4685	0.0234
ENSG00000108821	COL1A1	up		14	14	1.705	6.81042	0.00429585	1.88121	--	--	--
ENSG00000108825	PTGES3L-AARSD1	down		134	11	16.3193	5.35104	0.000167219	-1.70592	--	--	--
ENSG00000108848	LUC7L3	down		139	14	16.9282	6.81042	0.001226	-1.41225	--	--	--
ENSG00000108883	EFTUD2		Hypo	--	--	--	--	--	--	0.3844	0.3528	-0.0316
ENSG00000108932	SLC16A6		Hyper	--	--	--	--	--	--	0.4665	0.6032	0.1367
ENSG00000109065	NAT9	down		97	13	11.8132	6.32396	0.0379019	-1.0006	--	--	--
ENSG00000109079	TNFAIP1		Hyper	--	--	--	--	--	--	0.3784	0.419	0.0406
ENSG00000109089	CDR2L		Hypo	--	--	--	--	--	--	0.4447	0.4266	-0.0181
ENSG00000109101	FOXN1	up		60	39	7.30715	18.9719	0.000855913	1.27167	--	--	--
ENSG00000109107	ALDOC	up		284	189	34.5872	91.9406	1.91524e-07	1.30783	--	--	--
ENSG00000109118	PHF12	up		79	43	9.62108	20.9177	0.0051337	1.0166	--	--	--
ENSG00000109189	USP46	down		20	0	2.43572	0	0.00788025	-6.67942	--	--	--
ENSG00000109332	UBE2D3		Hyper	--	--	--	--	--	--	0.4235	0.6889	0.2654
ENSG00000109534	GAR1	down		192	23	23.3829	11.1885	0.00173677	-1.16363	--	--	--
ENSG00000109536	FRG1	down		225	28	27.4018	13.6208	0.00154547	-1.10903	--	--	--
ENSG00000109929	SC5D		Hyper	--	--	--	--	--	--	0.3591	1	0.6409
ENSG00000109971	HSPA8		Hyper	--	--	--	--	--	--	0.5306	0.59785	0.06725
ENSG00000110002	VWA5A		Hypo	--	--	--	--	--	--	0.5741	0	-0.5741
ENSG00000110042	DTX4	up		45	27	5.48036	13.1344	0.00795583	1.15549	--	--	--
ENSG00000110048	OSBP		Hyper	--	--	--	--	--	--	0.4826	0.6713	0.1887
ENSG00000110172	CHORDC1		Hypo	--	--	--	--	--	--	0.1688	0.15	-0.0188
ENSG00000110619	CARS	down		296	39	36.0486	18.9719	0.00128563	-1.02712	--	--	--
ENSG00000110628	SLC22A18	up		452	249	55.0472	121.128	1.26062e-05	1.03543	--	--	--
ENSG00000110651	CD81	up		978	538	119.107	261.715	2.90387e-06	1.03356	--	--	--
ENSG00000110768	GTF2H1		Hypo	--	--	--	--	--	--	0.3328	0	-0.3328
ENSG00000110852	CLEC2B	down		99	8	12.0568	3.89167	0.000811266	-1.72678	--	--	--
ENSG00000111206	FOXM1		Hypo	--	--	--	--	--	--	0.4281	0.3049	-0.1232
ENSG00000111231	GPN3		Hypo	--	--	--	--	--	--	0.5455	0	-0.5455
ENSG00000111328	CDK2AP1	up		188	134	22.8957	65.1854	1.61555e-07	1.40649	--	--	--
ENSG00000111540	RAB5B	up		477	257	58.0918	125.02	2.05605e-05	1.00341	--	--	--
ENSG00000111640	GAPDH	up	Hypo	22312	14446	2717.29	7027.38	1.06347e-09	1.26878	0.2952	0.2823	-0.0129
ENSG00000111652	COPS7A		Hyper	--	--	--	--	--	--	0.5975	0.635	0.0375
ENSG00000111665	CDCA3		Hyper	--	--	--	--	--	--	0.3436	0.3959	0.0523
ENSG00000111679	PTPN6	down		35	2	4.2625	0.972917	0.0211438	-2.20375	--	--	--
ENSG00000111716	LDHB		Hyper	--	--	--	--	--	--	0.5361	0.6754	0.1393
ENSG00000111845	PAK1IP1	down		397	46	48.349	22.3771	4.5134e-05	-1.21256	--	--	--
ENSG00000111885	MAN1A1	up		56	32	6.82001	15.5667	0.00895696	1.0859	--	--	--
ENSG00000112039	FANCE		Hyper	--	--	--	--	--	--	0.6392	0.7	0.0608
ENSG00000112096	SOD2		Hyper	--	--	--	--	--	--	0.3889	0.8	0.4111
ENSG00000112149	CD83		Hyper	--	--	--	--	--	--	0.5404	0.5495	0.0091
ENSG00000112576	CCND3		Hypo	--	--	--	--	--	--	0.7739	0.7063	-0.0676
ENSG00000112655	PTK7	up		71	42	8.64679	20.4313	0.00214466	1.13632	--	--	--
ENSG00000112658	SRF		Hypo	--	--	--	--	--	--	0.6065	0.2714	-0.3351
ENSG00000112984	KIF20A		Hyper	--	--	--	--	--	--	0.4325	0.5	0.0675
ENSG00000113141	IK	down		568	69	69.1744	33.5656	2.80394e-05	-1.14468	--	--	--
ENSG00000113272	THG1L		Hypo	--	--	--	--	--	--	0.514	0.0909	-0.4231
ENSG00000113273	ARSB	up		116	71	14.1272	34.5386	0.000135707	1.18633	--	--	--
ENSG00000113569	NUP155		Hyper	--	--	--	--	--	--	0.3174	0.4357	0.1183
ENSG00000113621	TXNDC15		Hyper	--	--	--	--	--	--	0.4825	0.8	0.3175
ENSG00000113649	TCERG1		Hyper	--	--	--	--	--	--	0.4955	0.5714	0.0759
ENSG00000113721	PDGFRB	up		27	16	3.28822	7.78334	0.0444493	1.13532	--	--	--
ENSG00000113811	SELENOK	down		377	43	45.9133	20.9177	4.53217e-05	-1.2352	--	--	--
ENSG00000114030	KPNA1		Hyper	--	--	--	--	--	--	0.3043	0.3059	0.0016
ENSG00000114391	RPL24	down		9734	1250	1185.46	608.073	4.25669e-07	-1.06514	--	--	--
ENSG00000114395	CYB561D2		Hypo	--	--	--	--	--	--	0.4411	0.4	-0.0411
ENSG00000114520	SNX4		Hypo	--	--	--	--	--	--	0.3571	0.2	-0.1571
ENSG00000114544	SLC41A3		Hyper	--	--	--	--	--	--	0.2972	0.3576	0.0604
ENSG00000114779	ABHD14B	up		135	108	16.4411	52.5375	3.75971e-08	1.57261	--	--	--
ENSG00000115053	NCL	down		2120	260	258.186	126.479	5.79414e-07	-1.13139	--	--	--
ENSG00000115073	ACTR1B		Hypo	--	--	--	--	--	--	0.4212	0.4066	-0.0146
ENSG00000115084	SLC35F5		Hyper	--	--	--	--	--	--	0.2857	1	0.7143
ENSG00000115207	GTF3C2		Hyper	--	--	--	--	--	--	0.3731	0.5663	0.1932
ENSG00000115268	RPS15		Hypo	--	--	--	--	--	--	0.27535	0.24165	-0.0337
ENSG00000115286	NDUFS7		Hyper	--	--	--	--	--	--	0.6432	0.8856	0.2424
ENSG00000115350	POLE4	down		1958	258	238.457	125.506	5.77477e-06	-1.02785	--	--	--
ENSG00000115459	ELMOD3	down		40	2	4.87143	0.972917	0.0131976	-2.39539	--	--	--
ENSG00000115468	EFHD1	up		104	86	12.6657	41.8354	1.25469e-07	1.61992	--	--	--
ENSG00000115541	HSPE1	down		1515	198	184.506	96.3188	7.28218e-06	-1.03961	--	--	--
ENSG00000115657	ABCB6	up		152	96	18.5114	46.7	1.92643e-05	1.23189	--	--	--
ENSG00000115677	HDLBP		Hypo	--	--	--	--	--	--	0.519067	0.500633	-0.0184333
ENSG00000115884	SDC1		Hyper	--	--	--	--	--	--	0.502	0.5313	0.0293
ENSG00000116030	SUMO1		Hyper	--	--	--	--	--	--	0.4042	0.4926	0.0884
ENSG00000116260	QSOX1		Hyper	--	--	--	--	--	--	0.572	0.7867	0.2147
ENSG00000116299	KIAA1324		Hypo	--	--	--	--	--	--	0.6019	0.5167	-0.0852
ENSG00000116685	KIAA2013		Hypo	--	--	--	--	--	--	0.3935	0.2496	-0.1439
ENSG00000116688	MFN2		Hyper	--	--	--	--	--	--	0.5434	0.6224	0.079
ENSG00000116691	MIIP		Hypo	--	--	--	--	--	--	0.3296	0.2621	-0.0675
ENSG00000116717	GADD45A	down		263	29	32.0297	14.1073	0.000165676	-1.28345	--	--	--
ENSG00000116857	TMEM9		Hypo	--	--	--	--	--	--	0.406	0.3107	-0.0953
ENSG00000116906	GNPAT		Hyper	--	--	--	--	--	--	0.2444	0.4286	0.1842
ENSG00000117009	KMO	up		124	83	15.1014	40.3761	1.46452e-05	1.31541	--	--	--
ENSG00000117122	MFAP2	up		16	14	1.94857	6.81042	0.00903825	1.69107	--	--	--
ENSG00000117245	KIF17	up		20	13	2.43572	6.32396	0.0425388	1.26616	--	--	--
ENSG00000117266	CDK18	up		66	41	8.03787	19.9448	0.00112146	1.20665	--	--	--
ENSG00000117308	GALE		Hyper	--	--	--	--	--	--	0.5629	0.6	0.0371
ENSG00000117318	ID3		Hypo	--	--	--	--	--	--	0.4164	0.3917	-0.0247
ENSG00000117362	APH1A		Hypo	--	--	--	--	--	--	0.4292	0.4187	-0.0105
ENSG00000117394	SLC2A1		Hypo	--	--	--	--	--	--	0.4134	0.4065	-0.0069
ENSG00000117395	EBNA1BP2	down		2273	183	276.819	89.0219	9.50695e-14	-1.73846	--	--	--
ENSG00000117419	ERI3		Hypo	--	--	--	--	--	--	0.7981	0.7188	-0.0793
ENSG00000117597	UTP25	down		172	23	20.9472	11.1885	0.00788907	-1.0051	--	--	--
ENSG00000117616	RSRP1	down		66	3	8.03787	1.45938	0.000612799	-2.54256	--	--	--
ENSG00000117868	ESYT2		Hypo	--	--	--	--	--	--	0.5405	0.4125	-0.128
ENSG00000117906	RCN2		Hyper	--	--	--	--	--	--	0.4607	0.5142	0.0535
ENSG00000117984	CTSD		Hyper	--	--	--	--	--	--	0.4722	0.4757	0.0035
ENSG00000118181	RPS25		Hypo	--	--	--	--	--	--	0.4603	0.3858	-0.0745
ENSG00000118508	RAB32		Hypo	--	--	--	--	--	--	0.3942	0.3354	-0.0588
ENSG00000118515	SGK1		Hypo	--	--	--	--	--	--	0.5008	0.125	-0.3758
ENSG00000118816	CCNI		Hyper	--	--	--	--	--	--	0.3609	0.4503	0.0894
ENSG00000119242	CCDC92	up		29	21	3.53179	10.2156	0.00408027	1.42413	--	--	--
ENSG00000119392	GLE1		Hyper	--	--	--	--	--	--	0.4515	0.5321	0.0806
ENSG00000119446	RBM18		Hypo	--	--	--	--	--	--	0.4141	0.3333	-0.0808
ENSG00000119673	ACOT2		Hypo	--	--	--	--	--	--	0.5696	0.3889	-0.1807
ENSG00000119686	FLVCR2	up		22	18	2.67929	8.75625	0.00510013	1.5978	--	--	--
ENSG00000119900	OGFRL1	down		71	8	8.64679	3.89167	0.0339197	-1.2483	--	--	--
ENSG00000120705	ETF1		Hypo	--	--	--	--	--	--	0.2834	0.2242	-0.0592
ENSG00000120725	SIL1		Hypo	--	--	--	--	--	--	0.543	0.1429	-0.4001
ENSG00000120833	SOCS2	down		52	4	6.33286	1.94583	0.0174197	-1.79099	--	--	--
ENSG00000120885	CLU		Hypo	--	--	--	--	--	--	0.4168	0.3958	-0.021
ENSG00000120896	SORBS3	up	Hyper	364	216	44.33	105.075	2.97661e-06	1.1426	0.6215	0.6365	0.015
ENSG00000120913	PDLIM2		Hypo	--	--	--	--	--	--	0.70835	0.6019	-0.10645
ENSG00000120942	UBIAD1		Hypo	--	--	--	--	--	--	0.6002	0.2857	-0.3145
ENSG00000121022	COPS5		Hyper	--	--	--	--	--	--	0.4338	0.5058	0.072
ENSG00000121211	MND1	down		71	9	8.64679	4.37813	0.0478107	-1.07942	--	--	--
ENSG00000121417	ZNF211	down		25	1	3.04465	0.486458	0.0384743	-2.68482	--	--	--
ENSG00000121578	B4GALT4	down		261	33	31.7861	16.0531	0.00105681	-1.08635	--	--	--
ENSG00000121900	TMEM54		Hyper	--	--	--	--	--	--	0.4337	0.6178	0.1841
ENSG00000122033	MTIF3	down		168	20	20.46	9.72917	0.00304304	-1.17233	--	--	--
ENSG00000122359	ANXA11		Hyper	--	--	--	--	--	--	0.4596	0.5498	0.0902
ENSG00000122756	CNTFR	up		26	16	3.16643	7.78334	0.0383018	1.18937	--	--	--
ENSG00000123143	PKN1		Hyper	--	--	--	--	--	--	0.41385	0.46915	0.0553
ENSG00000123144	TRIR	down		1616	192	196.806	93.4	4.14178e-07	-1.17709	--	--	--
ENSG00000123146	ADGRE5		Hypo	--	--	--	--	--	--	0.6012	0.5852	-0.016
ENSG00000123179	EBPL		Hyper	--	--	--	--	--	--	0.2147	0.3819	0.1672
ENSG00000123349	PFDN5	down		4802	590	584.816	287.01	1.5537e-07	-1.12885	--	--	--
ENSG00000123358	NR4A1	up	Hypo	20	14	2.43572	6.81042	0.0219259	1.37266	0.7407	0.625	-0.1157
ENSG00000123384	LRP1	up		135	82	16.4411	39.8896	8.51095e-05	1.1755	--	--	--
ENSG00000124107	SLPI		Hypo	--	--	--	--	--	--	0.3	0	-0.3
ENSG00000124140	SLC12A5	up		8	9	0.974287	4.37813	0.016576	2.03922	--	--	--
ENSG00000124155	PIGT		Hypo	--	--	--	--	--	--	0.6633	0.6501	-0.0132
ENSG00000124201	ZNFX1	up	Hyper	70	50	8.52501	24.3229	8.86442e-05	1.40798	0.1	0.4	0.3
ENSG00000124228	DDX27	down		527	35	64.1811	17.026	4.08477e-11	-2.0148	--	--	--
ENSG00000124257	NEURL2	up		16	11	1.94857	5.35104	0.0397031	1.34463	--	--	--
ENSG00000124383	MPHOSPH10	down		121	14	14.7361	6.81042	0.00699046	-1.21248	--	--	--
ENSG00000124466	LYPD3		Hyper	--	--	--	--	--	--	0.4698	0.5294	0.0596
ENSG00000124486	USP9X		Hyper	--	--	--	--	--	--	0.3846	0.4333	0.0487
ENSG00000124496	TRERF1	up		23	18	2.80107	8.75625	0.00510013	1.53423	--	--	--
ENSG00000124562	SNRPC		Hypo	--	--	--	--	--	--	0.454	0.3333	-0.1207
ENSG00000124688	MAD2L1BP		Hypo	--	--	--	--	--	--	0.276	0.2409	-0.0351
ENSG00000124762	CDKN1A		Hyper	--	--	--	--	--	--	0.3884	0.4391	0.0507
ENSG00000124831	LRRFIP1		Hyper	--	--	--	--	--	--	0.4979	0.8462	0.3483
ENSG00000125107	CNOT1		Hypo	--	--	--	--	--	--	0.798	0.7361	-0.0619
ENSG00000125170	DOK4		Hyper	--	--	--	--	--	--	0.6462	0.7631	0.1169
ENSG00000125347	IRF1	down		129	17	15.7104	8.26979	0.0140458	-1.02555	--	--	--
ENSG00000125351	UPF3B	down		125	16	15.2232	7.78334	0.0154067	-1.06736	--	--	--
ENSG00000125352	RNF113A	down		308	35	37.51	17.026	0.000112823	-1.24031	--	--	--
ENSG00000125386	FAM193A	down		58	6	7.06358	2.91875	0.0443348	-1.3693	--	--	--
ENSG00000125398	SOX9	up		8	8	0.974287	3.89167	0.0264707	1.87034	--	--	--
ENSG00000125458	NT5C	down		599	80	72.9497	38.9167	0.000142505	-1.00807	--	--	--
ENSG00000125503	PPP1R12C	down		86	8	10.4736	3.89167	0.00525818	-1.52412	--	--	--
ENSG00000125520	SLC2A4RG		Hyper	--	--	--	--	--	--	0.5425	0.5912	0.0487
ENSG00000125611	CHCHD5		Hyper	--	--	--	--	--	--	0.3921	0.5144	0.1223
ENSG00000125651	GTF2F1		Hyper	--	--	--	--	--	--	0.4129	0.4476	0.0347
ENSG00000125743	SNRPD2		Hypo	--	--	--	--	--	--	0.3638	0.1857	-0.1781
ENSG00000125744	RTN2	up		57	31	6.94179	15.0802	0.0154208	1.01472	--	--	--
ENSG00000125864	BFSP1	down		38	2	4.62786	0.972917	0.00962572	-2.32176	--	--	--
ENSG00000125901	MRPS26	down		459	58	55.8997	28.2146	0.000119749	-1.08774	--	--	--
ENSG00000125912	NCLN		Hypo	--	--	--	--	--	--	0.5534	0.4701	-0.0833
ENSG00000125977	EIF2S2		Hyper	--	--	--	--	--	--	0.5003	0.5183	0.018
ENSG00000126088	UROD		Hypo	--	--	--	--	--	--	0.6428	0.6119	-0.0309
ENSG00000126107	HECTD3		Hypo	--	--	--	--	--	--	0.6452	0.3125	-0.3327
ENSG00000126243	LRFN3	up		13	10	1.58322	4.86458	0.0452806	1.50334	--	--	--
ENSG00000126458	RRAS		Hypo	--	--	--	--	--	--	0.3938	0.3562	-0.0376
ENSG00000126767	ELK1		Hyper	--	--	--	--	--	--	0.405	0.5543	0.1493
ENSG00000126804	ZBTB1	down		184	21	22.4086	10.2156	0.00133355	-1.23322	--	--	--
ENSG00000126903	SLC10A3		Hypo	--	--	--	--	--	--	0.6548	0.5075	-0.1473
ENSG00000126953	TIMM8A	down		283	37	34.4654	17.999	0.00137325	-1.03821	--	--	--
ENSG00000127314	RAP1B		Hyper	--	--	--	--	--	--	0.3964	0.4857	0.0893
ENSG00000127337	YEATS4		Hypo	--	--	--	--	--	--	0.4127	0.2381	-0.1746
ENSG00000127418	FGFRL1	up		130	72	15.8322	35.025	0.000734802	1.04237	--	--	--
ENSG00000127507	ADGRE2	up		33	21	4.01893	10.2156	0.0112329	1.2389	--	--	--
ENSG00000127561	SYNGR3	up		71	48	8.64679	23.35	0.000258396	1.32874	--	--	--
ENSG00000127837	AAMP		Hyper	--	--	--	--	--	--	0.3669	0.4821	0.1152
ENSG00000127920	GNG11	down		2761	307	336.251	149.343	1.23487e-08	-1.2728	--	--	--
ENSG00000127948	POR		Hyper	--	--	--	--	--	--	0.3404	0.4397	0.0993
ENSG00000128050	PAICS		Hyper	--	--	--	--	--	--	0.3537	0.4439	0.0902
ENSG00000128059	PPAT		Hyper	--	--	--	--	--	--	0	0.4	0.4
ENSG00000128272	ATF4	down		1575	144	191.813	70.05	7.96095e-11	-1.55493	--	--	--
ENSG00000128595	CALU		Hypo	--	--	--	--	--	--	0.6222	0.6	-0.0222
ENSG00000128973	CLN6		Hyper	--	--	--	--	--	--	0.4946	0.5709	0.0763
ENSG00000129219	PLD2	up		57	35	6.94179	17.026	0.00291723	1.18953	--	--	--
ENSG00000129245	FXR2		Hypo	--	--	--	--	--	--	0.5196	0.3266	-0.193
ENSG00000129255	MPDU1		Hypo	--	--	--	--	--	--	0.4361	0.4068	-0.0293
ENSG00000129521	EGLN3	up		4	7	0.487143	3.40521	0.00788025	2.64478	--	--	--
ENSG00000129559	NEDD8	down		1312	160	159.783	77.8334	1.65909e-06	-1.13943	--	--	--
ENSG00000129757	CDKN1C		Hyper	--	--	--	--	--	--	0.4283	0.5029	0.0746
ENSG00000129968	ABHD17A		Hypo	--	--	--	--	--	--	0.6008	0.5709	-0.0299
ENSG00000130193	THEM6	up		104	56	12.6657	27.2417	0.00240773	1.00148	--	--	--
ENSG00000130305	NSUN5		Hypo	--	--	--	--	--	--	0.5541	0.4516	-0.1025
ENSG00000130311	DDA1		Hypo	--	--	--	--	--	--	0.3806	0.3508	-0.0298
ENSG00000130349	C6orf203	down		32	0	3.89715	0	0.000700954	-7.35221	--	--	--
ENSG00000130402	ACTN4		Hyper	--	--	--	--	--	--	0.4081	0.4094	0.0013
ENSG00000130479	MAP1S	up	Hypo	102	66	12.4222	32.1063	8.48588e-05	1.26627	0.5054	0.4066	-0.0988
ENSG00000130489	SCO2		Hyper	--	--	--	--	--	--	0.5615	0.6357	0.0742
ENSG00000130560	UBAC1		Hypo	--	--	--	--	--	--	0.5183	0.4826	-0.0357
ENSG00000130590	SAMD10	up		26	18	3.16643	8.75625	0.0114183	1.35876	--	--	--
ENSG00000130635	COL5A1	up		162	121	19.7293	58.8615	1.00945e-07	1.47382	--	--	--
ENSG00000130669	PAK4		Hypo	--	--	--	--	--	--	0.59	0.5778	-0.0122
ENSG00000130713	EXOSC2		Hypo	--	--	--	--	--	--	0.1855	0.1619	-0.0236
ENSG00000130723	PRRC2B		Hyper	--	--	--	--	--	--	0.4964	0.7	0.2036
ENSG00000130731	METTL26		Hyper	--	--	--	--	--	--	0.5442	0.68015	0.13595
ENSG00000130810	PPAN	down		63	5	7.67251	2.43229	0.00759456	-1.74873	--	--	--
ENSG00000130881	LRP3	up		5	6	0.608929	2.91875	0.0443061	2.11588	--	--	--
ENSG00000130985	UBA1		Hyper	--	--	--	--	--	--	0.3968	0.4251	0.0283
ENSG00000131016	AKAP12	up		36	22	4.38429	10.7021	0.0156451	1.18103	--	--	--
ENSG00000131069	ACSS2		Hyper	--	--	--	--	--	--	0.4238	0.6958	0.272
ENSG00000131171	SH3BGRL	up		16	13	1.94857	6.32396	0.0131976	1.58458	--	--	--
ENSG00000131238	PPT1		Hyper	--	--	--	--	--	--	0.4478	0.5156	0.0678
ENSG00000131389	SLC6A6		Hyper	--	--	--	--	--	--	0.5208	0.6	0.0792
ENSG00000131470	PSMC3IP	down		92	8	11.2043	3.89167	0.0023906	-1.6212	--	--	--
ENSG00000131653	TRAF7		Hyper	--	--	--	--	--	--	0.4369	0.4635	0.0266
ENSG00000131697	NPHP4	up		32	23	3.89715	11.1885	0.00470459	1.41396	--	--	--
ENSG00000131788	PIAS3	up		114	62	13.8836	30.1604	0.0015149	1.01598	--	--	--
ENSG00000131899	LLGL1	up	Hyper	61	52	7.42894	25.2958	5.13558e-06	1.66245	0.1444	0.4222	0.2778
ENSG00000131941	RHPN2		Hypo	--	--	--	--	--	--	0.2131	0	-0.2131
ENSG00000131966	ACTR10		Hyper	--	--	--	--	--	--	0.3318	0.3444	0.0126
ENSG00000132003	ZSWIM4	up		36	31	4.38429	15.0802	0.000159196	1.67479	--	--	--
ENSG00000132004	FBXW9		Hyper	--	--	--	--	--	--	0.2222	0.5417	0.3195
ENSG00000132207	SLX1A	down		17	0	2.07036	0	0.0246349	-6.44744	--	--	--
ENSG00000132256	TRIM5	up		47	28	5.72393	13.6208	0.00722371	1.14539	--	--	--
ENSG00000132341	RAN		Hypo	--	--	--	--	--	--	0.5013	0.4256	-0.0757
ENSG00000132463	GRSF1		Hypo	--	--	--	--	--	--	0.3308	0.1027	-0.2281
ENSG00000132471	WBP2	up		763	427	92.9226	207.718	2.58432e-06	1.05829	--	--	--
ENSG00000132481	TRIM47		Hyper	--	--	--	--	--	--	0.3563	0.4461	0.0898
ENSG00000132507	EIF5A		Hypo	--	--	--	--	--	--	0.7467	0.6289	-0.1178
ENSG00000132510	KDM6B	up		19	14	2.31393	6.81042	0.0306351	1.44592	--	--	--
ENSG00000132522	GPS2		Hypo	--	--	--	--	--	--	0.4276	0.0972	-0.3304
ENSG00000132570	PCBD2	down		122	13	14.8579	6.32396	0.0028866	-1.33083	--	--	--
ENSG00000132589	FLOT2		Hypo	--	--	--	--	--	--	0.7944	0.787	-0.0074
ENSG00000132676	DAP3		Hyper	--	--	--	--	--	--	0.5034	0.5062	0.0028
ENSG00000132780	NASP	down		442	42	53.8293	20.4313	5.85747e-07	-1.49848	--	--	--
ENSG00000132801	ZSWIM3	down		44	4	5.35858	1.94583	0.0370978	-1.55097	--	--	--
ENSG00000132846	ZBED3	up		47	43	5.72393	20.9177	6.79901e-06	1.76335	--	--	--
ENSG00000133028	SCO1		Hyper	--	--	--	--	--	--	0.3111	0.4667	0.1556
ENSG00000133067	LGR6	up		14	13	1.705	6.32396	0.00962572	1.77472	--	--	--
ENSG00000133119	RFC3		Hyper	--	--	--	--	--	--	0.3186	0.4762	0.1576
ENSG00000133193	FAM104A		Hyper	--	--	--	--	--	--	0.3271	1	0.6729
ENSG00000133243	BTBD2	up		93	65	11.3261	31.6198	2.08936e-05	1.37726	--	--	--
ENSG00000133275	CSNK1G2		Hyper	--	--	--	--	--	--	0.358	0.5205	0.1625
ENSG00000133316	WDR74		Hyper	--	--	--	--	--	--	0.5561	1	0.4439
ENSG00000133466	C1QTNF6		Hypo	--	--	--	--	--	--	0.6447	0.5547	-0.09
ENSG00000133606	MKRN1		Hypo	--	--	--	--	--	--	0.3577	0.2738	-0.0839
ENSG00000133983	COX16		Hypo	--	--	--	--	--	--	0.3808	0.294	-0.0868
ENSG00000134013	LOXL2	up	Hypo	296	183	36.0486	89.0219	1.61443e-06	1.20164	0.5414	0.5044	-0.037
ENSG00000134086	VHL	down		39	3	4.74965	1.45938	0.0348449	-1.78654	--	--	--
ENSG00000134107	BHLHE40	up		224	121	27.28	58.8615	0.000184599	1.0068	--	--	--
ENSG00000134184	GSTM1	up		285	162	34.709	78.8063	2.02087e-05	1.08044	--	--	--
ENSG00000134262	AP4B1		Hyper	--	--	--	--	--	--	0.375	0.4	0.025
ENSG00000134333	LDHA		Hypo	--	--	--	--	--	--	0.5	0.3333	-0.1667
ENSG00000134376	CRB1	down		14	0	1.705	0	0.0433314	-6.17087	--	--	--
ENSG00000134453	RBM17	down		291	39	35.4397	18.9719	0.0018447	-1.00256	--	--	--
ENSG00000134590	RTL8C	up		745	427	90.7305	207.718	1.22015e-06	1.09273	--	--	--
ENSG00000134597	RBMX2	down		203	25	24.7225	12.1615	0.00219515	-1.12389	--	--	--
ENSG00000134697	GNL2	down		396	43	48.2272	20.9177	1.68222e-05	-1.3061	--	--	--
ENSG00000134755	DSC2	up		32	20	3.89715	9.72917	0.0197076	1.21282	--	--	--
ENSG00000134809	TIMM10	down		1420	144	172.936	70.05	4.4568e-09	-1.40549	--	--	--
ENSG00000134884	ARGLU1	down		241	28	29.3504	13.6208	0.000398911	-1.20805	--	--	--
ENSG00000134986	NREP	up		43	26	5.23679	12.6479	0.00878151	1.16645	--	--	--
ENSG00000135211	TMEM60		Hyper	--	--	--	--	--	--	0.2374	0.5	0.2626
ENSG00000135387	CAPRIN1		Hypo	--	--	--	--	--	--	0.4369	0.3767	-0.0602
ENSG00000135502	SLC26A10	up		2	6	0.243572	2.91875	0.00464266	3.358	--	--	--
ENSG00000135535	CD164		Hyper	--	--	--	--	--	--	0.4009	0.4667	0.0658
ENSG00000135624	CCT7		Hypo	--	--	--	--	--	--	0.34	0.25	-0.09
ENSG00000135632	SMYD5		Hypo	--	--	--	--	--	--	0.3727	0.3417	-0.031
ENSG00000135636	DYSF	up		6	6	0.730715	2.91875	0.0443061	1.86199	--	--	--
ENSG00000135677	GNS	up		165	107	20.0947	52.0511	5.19245e-06	1.27007	--	--	--
ENSG00000135821	GLUL		Hyper	--	--	--	--	--	--	0.4893	0.6778	0.1885
ENSG00000135919	SERPINE2	down		426	42	51.8808	20.4313	1.60443e-06	-1.44531	--	--	--
ENSG00000135924	DNAJB2	down		132	15	16.0757	7.29688	0.00394756	-1.23864	--	--	--
ENSG00000135972	MRPS9	down		224	23	27.28	11.1885	0.000131189	-1.38581	--	--	--
ENSG00000136026	CKAP4		Hyper	--	--	--	--	--	--	0.3948	0.4341	0.0393
ENSG00000136052	SLC41A2	up		42	23	5.11501	11.1885	0.0300003	1.02374	--	--	--
ENSG00000136143	SUCLA2		Hypo	--	--	--	--	--	--	0.348	0.3	-0.048
ENSG00000136156	ITM2B		Hyper	--	--	--	--	--	--	0.25	0.5	0.25
ENSG00000136261	BZW2		Hypo	--	--	--	--	--	--	0.8	0.5	-0.3
ENSG00000136279	DBNL		Hypo	--	--	--	--	--	--	0.5729	0.3216	-0.2513
ENSG00000136286	MYO1G	up		2	13	0.243572	6.32396	8.35118e-06	4.46667	--	--	--
ENSG00000136295	TTYH3	up		245	142	29.8375	69.0771	2.40981e-05	1.10842	--	--	--
ENSG00000136448	NMT1		Hyper	--	--	--	--	--	--	0.6	0.6944	0.0944
ENSG00000136450	SRSF1		Hyper	--	--	--	--	--	--	0.4123	0.4158	0.0035
ENSG00000136807	CDK9		Hyper	--	--	--	--	--	--	0.5478	0.665	0.1172
ENSG00000136826	KLF4		Hypo	--	--	--	--	--	--	0.667	0.625	-0.042
ENSG00000136830	FAM129B		Hyper	--	--	--	--	--	--	0.4554	0.4943	0.0389
ENSG00000136854	STXBP1	up		276	161	33.6129	78.3198	1.34673e-05	1.11777	--	--	--
ENSG00000136877	FPGS		Hyper	--	--	--	--	--	--	0.47065	0.54765	0.077
ENSG00000136930	PSMB7		Hyper	--	--	--	--	--	--	0.399	0.4666	0.0676
ENSG00000136942	RPL35	down		40850	4503	4974.95	2190.52	7.20805e-10	-1.28543	--	--	--
ENSG00000136997	MYC		Hypo	--	--	--	--	--	--	0.35245	0.3143	-0.03815
ENSG00000137168	PPIL1		Hypo	--	--	--	--	--	--	0.5623	0.5095	-0.0528
ENSG00000137216	TMEM63B	up		48	26	5.84572	12.6479	0.0211578	1.00843	--	--	--
ENSG00000137269	LRRC1	up		32	24	3.89715	11.675	0.00259342	1.47522	--	--	--
ENSG00000137273	FOXF2		Hypo	--	--	--	--	--	--	0.5002	0.3944	-0.1058
ENSG00000137288	UQCC2	down		1250	145	152.232	70.5365	4.49792e-07	-1.21157	--	--	--
ENSG00000137312	FLOT1	down		1103	144	134.33	70.05	1.6317e-05	-1.04109	--	--	--
ENSG00000137331	IER3		Hyper	--	--	--	--	--	--	0.2884	0.3291	0.0407
ENSG00000137404	NRM	up		372	201	45.3043	97.7781	3.70312e-05	1.00744	--	--	--
ENSG00000137692	DCUN1D5		Hyper	--	--	--	--	--	--	0.4997	0.5722	0.0725
ENSG00000137760	ALKBH8	down		58	6	7.06358	2.91875	0.0443348	-1.3693	--	--	--
ENSG00000138073	PREB		Hyper	--	--	--	--	--	--	0.5634	0.6859	0.1225
ENSG00000138119	MYOF		Hypo	--	--	--	--	--	--	0.451	0.3549	-0.0961
ENSG00000138172	CALHM2	up		22	15	2.67929	7.29688	0.026994	1.33561	--	--	--
ENSG00000138385	SSB	down		492	64	59.9186	31.1333	0.00017294	-1.04597	--	--	--
ENSG00000138433	CIR1	down		66	5	8.03787	2.43229	0.00408027	-1.81564	--	--	--
ENSG00000138663	COPS4		Hyper	--	--	--	--	--	--	0.45	0.9	0.45
ENSG00000138738	PRDM5	down		33	2	4.01893	0.972917	0.0310526	-2.11935	--	--	--
ENSG00000138801	PAPSS1		Hypo	--	--	--	--	--	--	0.3931	0.125	-0.2681
ENSG00000139410	SDSL	down		280	34	34.1	16.5396	0.000427676	-1.14466	--	--	--
ENSG00000139445	FOXN4	up		2	10	0.243572	4.86458	9.96168e-05	4.08991	--	--	--
ENSG00000139579	NABP2		Hyper	--	--	--	--	--	--	0.2472	0.5257	0.2785
ENSG00000139668	WDFY2	up		7	8	0.852501	3.89167	0.0264707	2.05804	--	--	--
ENSG00000139718	SETD1B	up		54	32	6.57644	15.5667	0.00629561	1.13818	--	--	--
ENSG00000139725	RHOF		Hypo	--	--	--	--	--	--	0.418	0.4014	-0.0166
ENSG00000139832	RAB20		Hypo	--	--	--	--	--	--	0.5112	0.4143	-0.0969
ENSG00000139842	CUL4A		Hypo	--	--	--	--	--	--	0.4209	0.1	-0.3209
ENSG00000140263	SORD		Hypo	--	--	--	--	--	--	0.4106	0.3271	-0.0835
ENSG00000140265	ZSCAN29	down		50	2	6.08929	0.972917	0.00128011	-2.7159	--	--	--
ENSG00000140320	BAHD1	up		52	28	6.33286	13.6208	0.0211675	1.00012	--	--	--
ENSG00000140365	COMMD4		Hyper	--	--	--	--	--	--	0.3443	0.4125	0.0682
ENSG00000140398	NEIL1	up		5	6	0.608929	2.91875	0.0443061	2.11588	--	--	--
ENSG00000140455	USP3	up		84	51	10.23	24.8094	0.000662286	1.17416	--	--	--
ENSG00000140464	PML	up		54	32	6.57644	15.5667	0.00629561	1.13818	--	--	--
ENSG00000140577	CRTC3	up		434	241	52.8551	117.236	1.19186e-05	1.04693	--	--	--
ENSG00000140682	TGFB1I1	up		173	95	21.069	46.2136	0.00033558	1.03032	--	--	--
ENSG00000140688	C16orf58		Hypo	--	--	--	--	--	--	0.7045	0.6762	-0.0283
ENSG00000140718	FTO	up		83	50	10.1082	24.3229	0.000975317	1.16286	--	--	--
ENSG00000140740	UQCRC2		Hypo	--	--	--	--	--	--	0.4352	0.3764	-0.0588
ENSG00000140859	KIFC3		Hyper	--	--	--	--	--	--	0.4175	0.7	0.2825
ENSG00000140990	NDUFB10		Hyper	--	--	--	--	--	--	0.5535	0.5576	0.0041
ENSG00000140995	DEF8	down		533	65	64.9119	31.6198	3.78762e-05	-1.13905	--	--	--
ENSG00000141002	TCF25		Hyper	--	--	--	--	--	--	0.365	0.4367	0.0717
ENSG00000141012	GALNS		Hyper	--	--	--	--	--	--	0.6436	0.6829	0.0393
ENSG00000141034	GID4	up		39	27	4.74965	13.1344	0.00277865	1.36097	--	--	--
ENSG00000141076	UTP4		Hyper	--	--	--	--	--	--	0.4347	0.5144	0.0797
ENSG00000141198	TOM1L1		Hyper	--	--	--	--	--	--	0.4645	0.5714	0.1069
ENSG00000141429	GALNT1		Hyper	--	--	--	--	--	--	0.3779	0.4546	0.0767
ENSG00000141526	SLC16A3		Hypo	--	--	--	--	--	--	0.51905	0.478	-0.04105
ENSG00000141552	ANAPC11		Hypo	--	--	--	--	--	--	0.4718	0	-0.4718
ENSG00000141577	CEP131	down		26	1	3.16643	0.486458	0.0384743	-2.74097	--	--	--
ENSG00000141639	MAPK4	up		43	26	5.23679	12.6479	0.00878151	1.16645	--	--	--
ENSG00000141644	MBD1	down		159	20	19.3639	9.72917	0.00549461	-1.09299	--	--	--
ENSG00000141696	P3H4		Hyper	--	--	--	--	--	--	0.421	1	0.579
ENSG00000141756	FKBP10		Hypo	--	--	--	--	--	--	0.461	0.4401	-0.0209
ENSG00000141759	TXNL4A		Hyper	--	--	--	--	--	--	0.4758	0.4969	0.0211
ENSG00000141858	SAMD1		Hypo	--	--	--	--	--	--	0.2518	0.1556	-0.0962
ENSG00000141905	NFIC	up		308	181	37.51	88.049	6.92299e-06	1.12849	--	--	--
ENSG00000141959	PFKL		Hyper	--	--	--	--	--	--	0.4561	0.4973	0.0412
ENSG00000141968	VAV1	down		78	8	9.4993	3.89167	0.0125613	-1.38359	--	--	--
ENSG00000141985	SH3GL1		Hypo	--	--	--	--	--	--	0.3369	0.3116	-0.0253
ENSG00000142102	PGGHG	up		9	12	1.09607	5.8375	0.00148807	2.28608	--	--	--
ENSG00000142156	COL6A1		Hyper	--	--	--	--	--	--	0.619	0.681	0.062
ENSG00000142178	SIK1	up		241	130	29.3504	63.2396	0.000135363	1.00482	--	--	--
ENSG00000142192	APP		Hyper	--	--	--	--	--	--	0.3922	0.6002	0.208
ENSG00000142208	AKT1		Hypo	--	--	--	--	--	--	0.4103	0.3	-0.1103
ENSG00000142230	SAE1		Hyper	--	--	--	--	--	--	0.5005	0.5669	0.0664
ENSG00000142409	ZNF787	down		274	32	33.3693	15.5667	0.000318439	-1.20075	--	--	--
ENSG00000142552	RCN3		Hyper	--	--	--	--	--	--	0.3604	0.3994	0.039
ENSG00000142627	EPHA2		Hyper	--	--	--	--	--	--	0.4881	0.5056	0.0175
ENSG00000142634	EFHD2		Hypo	--	--	--	--	--	--	0.5402	0.5033	-0.0369
ENSG00000142751	GPN2		Hypo	--	--	--	--	--	--	0.4267	0.1333	-0.2934
ENSG00000142798	HSPG2		Hyper	--	--	--	--	--	--	0.4211	0.4529	0.0318
ENSG00000142864	SERBP1		Hypo	--	--	--	--	--	--	0.3982	0.37	-0.0282
ENSG00000142945	KIF2C		Hyper	--	--	--	--	--	--	0.4046	0.5623	0.1577
ENSG00000143126	CELSR2	up		49	31	5.96751	15.0802	0.00316175	1.23209	--	--	--
ENSG00000143155	TIPRL		Hyper	--	--	--	--	--	--	0.2296	0.3452	0.1156
ENSG00000143183	TMCO1		Hypo	--	--	--	--	--	--	0.484	0.4	-0.084
ENSG00000143228	NUF2	down		246	23	29.9593	11.1885	2.24269e-05	-1.52086	--	--	--
ENSG00000143248	RGS5	up		26	19	3.16643	9.24271	0.00834208	1.43654	--	--	--
ENSG00000143256	PFDN2	down		583	50	71.0011	24.3229	9.92837e-09	-1.64652	--	--	--
ENSG00000143294	PRCC		Hypo	--	--	--	--	--	--	0.4831	0.4022	-0.0809
ENSG00000143320	CRABP2		Hypo	--	--	--	--	--	--	0.4502	0.3948	-0.0554
ENSG00000143368	SF3B4		Hypo	--	--	--	--	--	--	0.6217	0.5828	-0.0389
ENSG00000143382	ADAMTSL4	up		17	18	2.07036	8.75625	0.000857787	1.96601	--	--	--
ENSG00000143390	RFX5		Hyper	--	--	--	--	--	--	0.5192	0.6	0.0808
ENSG00000143398	PIP5K1A		Hyper	--	--	--	--	--	--	0.3414	0.425	0.0836
ENSG00000143416	SELENBP1		Hypo	--	--	--	--	--	--	0.4653	0.4521	-0.0132
ENSG00000143420	ENSA	down		2190	274	266.711	133.29	9.60203e-07	-1.1026	--	--	--
ENSG00000143436	MRPL9		Hyper	--	--	--	--	--	--	0.5406	0.6212	0.0806
ENSG00000143570	SLC39A1		Hyper	--	--	--	--	--	--	0.4763	0.9333	0.457
ENSG00000143622	RIT1	down		207	25	25.2097	12.1615	0.00137134	-1.15202	--	--	--
ENSG00000143641	GALNT2		Hyper	--	--	--	--	--	--	0.5781	0.5874	0.0093
ENSG00000143761	ARF1		Hypo	--	--	--	--	--	--	0.6311	0.5523	-0.0788
ENSG00000143774	GUK1		Hyper	--	--	--	--	--	--	0.378	0.8	0.422
ENSG00000143793	C1orf35	down		262	29	31.9079	14.1073	0.000165676	-1.27796	--	--	--
ENSG00000143815	LBR		Hypo	--	--	--	--	--	--	0.3446	0.2	-0.1446
ENSG00000143819	EPHX1		Hyper	--	--	--	--	--	--	0.6235	0.6629	0.0394
ENSG00000143842	SOX13	up		93	56	11.3261	27.2417	0.00061266	1.16244	--	--	--
ENSG00000143862	ARL8A		Hypo	--	--	--	--	--	--	0.5782	0.5	-0.0782
ENSG00000143870	PDIA6		Hyper	--	--	--	--	--	--	0.6002	0.6653	0.0651
ENSG00000143891	GALM		Hyper	--	--	--	--	--	--	0.6368	0.7857	0.1489
ENSG00000143977	SNRPG	down		3278	439	399.214	213.555	4.15572e-06	-1.0045	--	--	--
ENSG00000144028	SNRNP200		Hypo	--	--	--	--	--	--	0.4006	0.3147	-0.0859
ENSG00000144161	ZC3H8	down		128	14	15.5886	6.81042	0.0030621	-1.29349	--	--	--
ENSG00000144231	POLR2D		Hypo	--	--	--	--	--	--	0.395	0.2917	-0.1033
ENSG00000144451	SPAG16	down		112	14	13.64	6.81042	0.0140226	-1.10116	--	--	--
ENSG00000144504	ANKMY1	down		34	2	4.14072	0.972917	0.0211438	-2.16217	--	--	--
ENSG00000144645	OSBPL10		Hyper	--	--	--	--	--	--	0.323	0.3426	0.0196
ENSG00000144749	LRIG1	down		32	0	3.89715	0	0.000700954	-7.35221	--	--	--
ENSG00000144791	LIMD1	down		40	3	4.87143	1.45938	0.0246357	-1.82288	--	--	--
ENSG00000144810	COL8A1	up		1	4	0.121786	1.94583	0.0336166	3.65542	--	--	--
ENSG00000144848	ATG3		Hypo	--	--	--	--	--	--	0.4878	0.465	-0.0228
ENSG00000145191	EIF2B5	down		310	34	37.7536	16.5396	5.96619e-05	-1.2914	--	--	--
ENSG00000145216	FIP1L1	down		128	10	15.5886	4.86458	0.000177466	-1.77674	--	--	--
ENSG00000145220	LYAR	down		134	10	16.3193	4.86458	0.000104315	-1.84273	--	--	--
ENSG00000145386	CCNA2		Hyper	--	--	--	--	--	--	0.544	1	0.456
ENSG00000145494	NDUFS6	down		5677	653	691.378	317.657	1.17278e-08	-1.22397	--	--	--
ENSG00000145506	NKD2		Hyper	--	--	--	--	--	--	0.507	0.5417	0.0347
ENSG00000145632	PLK2	down		172	23	20.9472	11.1885	0.00788907	-1.0051	--	--	--
ENSG00000145723	GIN1	down		54	5	6.57644	2.43229	0.0335099	-1.52708	--	--	--
ENSG00000145916	RMND5B		Hyper	--	--	--	--	--	--	0.5774	0.8	0.2226
ENSG00000145996	CDKAL1	down		88	10	10.7172	4.86458	0.0168426	-1.23718	--	--	--
ENSG00000146205	ANO7	up		13	10	1.58322	4.86458	0.0452806	1.50334	--	--	--
ENSG00000146232	NFKBIE	down		126	14	15.345	6.81042	0.00377352	-1.2708	--	--	--
ENSG00000146282	RARS2		Hypo	--	--	--	--	--	--	0.466	0.2	-0.266
ENSG00000146540	C7orf50		Hyper	--	--	--	--	--	--	0.3092	0.3626	0.0534
ENSG00000146776	ATXN7L1	down		60	6	7.30715	2.91875	0.0339961	-1.41805	--	--	--
ENSG00000147050	KDM6A	down		67	7	8.15965	3.40521	0.0264049	-1.35617	--	--	--
ENSG00000147140	NONO		Hypo	--	--	--	--	--	--	0.4626	0.3501	-0.1125
ENSG00000147144	CCDC120	up		10	9	1.21786	4.37813	0.0250426	1.72424	--	--	--
ENSG00000147168	IL2RG	up		9	9	1.09607	4.37813	0.0250426	1.87315	--	--	--
ENSG00000147383	NSDHL		Hyper	--	--	--	--	--	--	0.4494	0.4646	0.0152
ENSG00000147586	MRPS28	down		708	91	86.2244	44.2677	3.75249e-05	-1.06344	--	--	--
ENSG00000147604	RPL7		Hypo	--	--	--	--	--	--	0.4	0.1	-0.3
ENSG00000148248	SURF4		Hyper	--	--	--	--	--	--	0.4546	0.47485	0.02025
ENSG00000148291	SURF2	down	Hyper	909	74	110.703	35.9979	5.89837e-11	-1.72203	0.5659	1	0.4341
ENSG00000148308	GTF3C5		Hypo	--	--	--	--	--	--	0.4142	0.3804	-0.0338
ENSG00000148362	PAXX		Hypo	--	--	--	--	--	--	0.5302	0.3932	-0.137
ENSG00000148399	DPH7	down		248	26	30.2029	12.6479	9.17673e-05	-1.35603	--	--	--
ENSG00000148680	HTR7	up		1	4	0.121786	1.94583	0.0336166	3.65542	--	--	--
ENSG00000149212	SESN3	up		7	10	0.852501	4.86458	0.00639309	2.37807	--	--	--
ENSG00000149257	SERPINH1		Hypo	--	--	--	--	--	--	0.5504	0.5144	-0.036
ENSG00000149273	RPS3		Hypo	--	--	--	--	--	--	0.7592	0.0909	-0.6683
ENSG00000149428	HYOU1	up		156	87	18.9986	42.3219	0.000319476	1.05253	--	--	--
ENSG00000149485	FADS1		Hyper	--	--	--	--	--	--	0.4458	0.6024	0.1566
ENSG00000149577	SIDT2	up		54	30	6.57644	14.5938	0.0123053	1.04523	--	--	--
ENSG00000149658	YTHDF1		Hyper	--	--	--	--	--	--	0.3727	0.4261	0.0534
ENSG00000149792	MRPL49		Hypo	--	--	--	--	--	--	0.4217	0.3722	-0.0495
ENSG00000149798	CDC42EP2		Hypo	--	--	--	--	--	--	0.6589	0.6226	-0.0363
ENSG00000150316	CWC15	down		879	112	107.05	54.4833	1.52775e-05	-1.07607	--	--	--
ENSG00000150459	SAP18		Hyper	--	--	--	--	--	--	0.2254	0.6667	0.4413
ENSG00000150527	MIA2	up		76	43	9.25572	20.9177	0.00379978	1.07231	--	--	--
ENSG00000150753	CCT5		Hypo	--	--	--	--	--	--	0.3569	0.1714	-0.1855
ENSG00000150779	TIMM8B	down		1051	116	127.997	56.4292	2.05187e-07	-1.28325	--	--	--
ENSG00000151090	THRB	up		0	4	0	1.94583	0.0336166	6.25826	--	--	--
ENSG00000151150	ANK3	up		11	13	1.33964	6.32396	0.00169524	2.11719	--	--	--
ENSG00000151304	SRFBP1	down		93	6	11.3261	2.91875	0.000389741	-2.04864	--	--	--
ENSG00000151502	VPS26B		Hypo	--	--	--	--	--	--	0.3474	0.2963	-0.0511
ENSG00000151503	NCAPD3		Hypo	--	--	--	--	--	--	0.3714	0.3292	-0.0422
ENSG00000151657	KIN	down		50	3	6.08929	1.45938	0.00778622	-2.14339	--	--	--
ENSG00000151967	SCHIP1	up		11	11	1.33964	5.35104	0.0153481	1.87725	--	--	--
ENSG00000152082	MZT2B	down		2002	231	243.815	112.372	9.22127e-08	-1.21936	--	--	--
ENSG00000152127	MGAT5	up		40	22	4.87143	10.7021	0.0339197	1.02981	--	--	--
ENSG00000152229	PSTPIP2	up		13	10	1.58322	4.86458	0.0452806	1.50334	--	--	--
ENSG00000152292	SH2D6	up		6	7	0.730715	3.40521	0.0267805	2.08258	--	--	--
ENSG00000152443	ZNF776	down		40	3	4.87143	1.45938	0.0246357	-1.82288	--	--	--
ENSG00000152492	CCDC50		Hyper	--	--	--	--	--	--	0.4299	0.625	0.1951
ENSG00000152518	ZFP36L2		Hypo	--	--	--	--	--	--	0.5104	0.2222	-0.2882
ENSG00000153048	CARHSP1		Hypo	--	--	--	--	--	--	0.2126	0.1663	-0.0463
ENSG00000153107	ANAPC1		Hyper	--	--	--	--	--	--	0.3447	0.3452	0.0005
ENSG00000153140	CETN3	down		121	16	14.7361	7.78334	0.0169322	-1.02051	--	--	--
ENSG00000153187	HNRNPU		Hyper	--	--	--	--	--	--	0.3896	0.4611	0.0715
ENSG00000153721	CNKSR3		Hyper	--	--	--	--	--	--	0.5114	0.8	0.2886
ENSG00000153774	CFDP1	down		206	19	25.0879	9.24271	4.55125e-05	-1.54	--	--	--
ENSG00000153786	ZDHHC7		Hyper	--	--	--	--	--	--	0.3367	0.5286	0.1919
ENSG00000153827	TRIP12		Hyper	--	--	--	--	--	--	0.3643	0.5903	0.226
ENSG00000154065	ANKRD29	down		32	2	3.89715	0.972917	0.0310526	-2.07523	--	--	--
ENSG00000154114	TBCEL	down		44	4	5.35858	1.94583	0.0370978	-1.55097	--	--	--
ENSG00000154217	PITPNC1	down		53	5	6.45465	2.43229	0.0335099	-1.50022	--	--	--
ENSG00000154237	LRRK1	up		96	65	11.6914	31.6198	4.3683e-05	1.33155	--	--	--
ENSG00000154473	BUB3		Hyper	--	--	--	--	--	--	0.3204	0.54725	0.22685
ENSG00000154582	ELOC		Hyper	--	--	--	--	--	--	0.364	0.5714	0.2074
ENSG00000154781	CCDC174	down		59	3	7.18536	1.45938	0.00254585	-2.38132	--	--	--
ENSG00000155090	KLF10		Hyper	--	--	--	--	--	--	0.3545	1	0.6455
ENSG00000155324	GRAMD2B		Hypo	--	--	--	--	--	--	0.5137	0.4375	-0.0762
ENSG00000155962	CLIC2	up		6	6	0.730715	2.91875	0.0443061	1.86199	--	--	--
ENSG00000156253	RWDD2B		Hypo	--	--	--	--	--	--	0.5585	0.5	-0.0585
ENSG00000156502	SUPV3L1		Hyper	--	--	--	--	--	--	0.3623	0.7143	0.352
ENSG00000156697	UTP14A	down		402	53	48.9579	25.7823	0.000431169	-1.02646	--	--	--
ENSG00000156873	PHKG2		Hypo	--	--	--	--	--	--	0.6856	0.619	-0.0666
ENSG00000156928	MALSU1		Hypo	--	--	--	--	--	--	0.3995	0.2364	-0.1631
ENSG00000156976	EIF4A2		Hyper	--	--	--	--	--	--	0.3511	0.8	0.4489
ENSG00000156990	RPUSD3		Hyper	--	--	--	--	--	--	0.4289	0.525	0.0961
ENSG00000157020	SEC13		Hyper	--	--	--	--	--	--	0.4099	0.4242	0.0143
ENSG00000157191	NECAP2		Hyper	--	--	--	--	--	--	0.4405	0.4729	0.0324
ENSG00000157483	MYO1E		Hypo	--	--	--	--	--	--	0.431	0.3928	-0.0382
ENSG00000157538	VPS26C		Hypo	--	--	--	--	--	--	0.4178	0.4	-0.0178
ENSG00000157637	SLC38A10		Hyper	--	--	--	--	--	--	0.4278	0.4394	0.0116
ENSG00000157778	PSMG3		Hypo	--	--	--	--	--	--	0.4305	0.3456	-0.0849
ENSG00000157823	AP3S2		Hyper	--	--	--	--	--	--	0.4639	0.5867	0.1228
ENSG00000157954	WIPI2		Hyper	--	--	--	--	--	--	0.3223	0.4259	0.1036
ENSG00000158006	PAFAH2	up		20	14	2.43572	6.81042	0.0219259	1.37266	--	--	--
ENSG00000158104	HPD	up		347	194	42.2597	94.3729	1.78776e-05	1.05663	--	--	--
ENSG00000158109	TPRG1L		Hyper	--	--	--	--	--	--	0.3357	0.3562	0.0205
ENSG00000158195	WASF2		Hyper	--	--	--	--	--	--	0.505	0.5554	0.0504
ENSG00000158373	HIST1H2BD		Hypo	--	--	--	--	--	--	0.3462	0	-0.3462
ENSG00000158411	MITD1	down		284	38	34.5872	18.4854	0.00148178	-1.00488	--	--	--
ENSG00000158470	B4GALT5		Hyper	--	--	--	--	--	--	0.4444	0.5	0.0556
ENSG00000158552	ZFAND2B	down		161	20	19.6075	9.72917	0.0046253	-1.11101	--	--	--
ENSG00000158555	GDPD5	up		67	40	8.15965	19.4583	0.00248088	1.14944	--	--	--
ENSG00000158769	F11R	up		78	50	9.4993	24.3229	0.000345775	1.25227	--	--	--
ENSG00000158773	USF1	down		14	0	1.705	0	0.0433314	-6.17087	--	--	--
ENSG00000158966	CACHD1	down		19	0	2.31393	0	0.00788025	-6.60616	--	--	--
ENSG00000159079	CFAP298	down		509	62	61.989	30.1604	4.60185e-05	-1.14072	--	--	--
ENSG00000159210	SNF8		Hyper	--	--	--	--	--	--	0.2834	0.3344	0.051
ENSG00000159259	CHAF1B		Hyper	--	--	--	--	--	--	0.4649	0.6222	0.1573
ENSG00000159335	PTMS		Hypo	--	--	--	--	--	--	0.9565	0.625	-0.3315
ENSG00000159363	ATP13A2	up		82	56	9.98644	27.2417	9.34555e-05	1.34364	--	--	--
ENSG00000159674	SPON2		Hyper	--	--	--	--	--	--	0.4699	0.4792	0.0093
ENSG00000159840	ZYX		Hypo	--	--	--	--	--	--	0.6958	0.4675	-0.2283
ENSG00000160055	TMEM234	down		166	22	20.2164	10.7021	0.00784428	-1.01792	--	--	--
ENSG00000160193	WDR4		Hyper	--	--	--	--	--	--	0.3517	0.3794	0.0277
ENSG00000160211	G6PD	up		1248	713	151.989	346.845	6.06292e-07	1.08817	--	--	--
ENSG00000160214	RRP1	down		186	12	22.6522	5.8375	1.31667e-06	-2.05344	--	--	--
ENSG00000160285	LSS	up	Hypo	464	252	56.5086	122.588	1.92883e-05	1.01492	0.5821	0.538	-0.0441
ENSG00000160345	C9orf116		Hypo	--	--	--	--	--	--	0.3556	0.3	-0.0556
ENSG00000160447	PKN3		Hypo	--	--	--	--	--	--	0.3824	0.3325	-0.0499
ENSG00000160563	MED27		Hypo	--	--	--	--	--	--	0.4928	0.4518	-0.041
ENSG00000160606	TLCD1		Hyper	--	--	--	--	--	--	0.5588	0.669	0.1102
ENSG00000160683	CXCR5	up		56	42	6.82001	20.4313	0.000134138	1.47765	--	--	--
ENSG00000160691	SHC1		Hyper	--	--	--	--	--	--	0.3965	0.4412	0.0447
ENSG00000160752	FDPS		Hypo	--	--	--	--	--	--	0.4655	0.2	-0.2655
ENSG00000160789	LMNA		Hypo	--	--	--	--	--	--	0.313	0.2828	-0.0302
ENSG00000160818	GPATCH4	down		241	12	29.3504	5.8375	3.25478e-09	-2.42682	--	--	--
ENSG00000160877	NACC1	up		224	124	27.28	60.3208	9.1504e-05	1.04212	--	--	--
ENSG00000160948	VPS28		Hypo	--	--	--	--	--	--	0.5707	0.4731	-0.0976
ENSG00000160949	TONSL	up		17	14	2.07036	6.81042	0.0173117	1.60464	--	--	--
ENSG00000160972	PPP1R16A	up		57	32	6.94179	15.5667	0.00895696	1.06045	--	--	--
ENSG00000161526	SAP30BP	down		729	94	88.7819	45.7271	3.72179e-05	-1.05883	--	--	--
ENSG00000161558	TMEM143	up		16	12	1.94857	5.8375	0.0276789	1.46959	--	--	--
ENSG00000161618	ALDH16A1		Hypo	--	--	--	--	--	--	0.6022	0.3333	-0.2689
ENSG00000161638	ITGA5		Hyper	--	--	--	--	--	--	0.5346	0.6465	0.1119
ENSG00000161642	ZNF385A	up		163	130	19.8511	63.2396	1.03439e-08	1.56842	--	--	--
ENSG00000161647	MPP3	down		39	3	4.74965	1.45938	0.0348449	-1.78654	--	--	--
ENSG00000161956	SENP3		Hypo	--	--	--	--	--	--	0.5246	0.4539	-0.0707
ENSG00000161960	EIF4A1		Hypo	--	--	--	--	--	--	0.7	0.5714	-0.1286
ENSG00000162032	SPSB3		Hypo	--	--	--	--	--	--	0.5465	0.5223	-0.0242
ENSG00000162191	UBXN1	down		685	84	83.4233	40.8625	1.55023e-05	-1.13122	--	--	--
ENSG00000162236	STX5		Hyper	--	--	--	--	--	--	0.4815	0.4917	0.0102
ENSG00000162298	SYVN1	up		128	69	15.5886	33.5656	0.00119763	1.00334	--	--	--
ENSG00000162302	RPS6KA4		Hypo	--	--	--	--	--	--	0.933	0.7083	-0.2247
ENSG00000162368	CMPK1		Hyper	--	--	--	--	--	--	0.403	0.4327	0.0297
ENSG00000162385	MAGOH	down		391	52	47.6183	25.2958	0.000565615	-1.01391	--	--	--
ENSG00000162430	SELENON	up		44	31	5.35858	15.0802	0.00106592	1.38671	--	--	--
ENSG00000162517	PEF1		Hyper	--	--	--	--	--	--	0.4206	0.4705	0.0499
ENSG00000162551	ALPL	up	Hypo	2132	1360	259.647	661.584	4.72721e-09	1.24726	0.504	0.3839	-0.1201
ENSG00000162650	ATXN7L2	down		29	1	3.53179	0.486458	0.0161862	-2.89738	--	--	--
ENSG00000162736	NCSTN		Hyper	--	--	--	--	--	--	0.3333	1	0.6667
ENSG00000162755	KLHDC9	up		21	15	2.5575	7.29688	0.026994	1.40212	--	--	--
ENSG00000162772	ATF3	down		632	70	76.9687	34.0521	2.30367e-06	-1.27792	--	--	--
ENSG00000162869	PPP1R21	down		66	7	8.03787	3.40521	0.0264049	-1.33454	--	--	--
ENSG00000162889	MAPKAPK2		Hyper	--	--	--	--	--	--	0.4405	0.575	0.1345
ENSG00000162909	CAPN2		Hypo	--	--	--	--	--	--	0.3823	0.2917	-0.0906
ENSG00000162923	WDR26		Hyper	--	--	--	--	--	--	0.5962	0.6875	0.0913
ENSG00000162971	TYW5	down		66	6	8.03787	2.91875	0.0112329	-1.55512	--	--	--
ENSG00000162972	MAIP1		Hyper	--	--	--	--	--	--	0.2227	0.4	0.1773
ENSG00000163001	CFAP36	down		277	34	33.7347	16.5396	0.000561016	-1.12913	--	--	--
ENSG00000163072	NOSTRIN	up		35	21	4.2625	10.2156	0.0264049	1.1545	--	--	--
ENSG00000163283	ALPP	up		706	513	85.9808	249.553	1.75468e-10	1.43497	--	--	--
ENSG00000163286	ALPG	up		8	9	0.974287	4.37813	0.016576	2.03922	--	--	--
ENSG00000163295	ALPI	up	Hypo	357	416	43.4775	202.367	3.3088e-19	2.11598	0.4335	0.3605	-0.073
ENSG00000163399	ATP1A1		Hyper	--	--	--	--	--	--	0.5183	0.5254	0.0071
ENSG00000163435	ELF3		Hypo	--	--	--	--	--	--	0.4141	0.3914	-0.0227
ENSG00000163482	STK36	up		18	12	2.19215	5.8375	0.048953	1.30161	--	--	--
ENSG00000163510	CWC22	down		83	4	10.1082	1.94583	0.000156542	-2.46356	--	--	--
ENSG00000163520	FBLN2	up		17	16	2.07036	7.78334	0.00282728	1.79661	--	--	--
ENSG00000163527	STT3B		Hypo	--	--	--	--	--	--	0.4333	0.4325	-0.0008
ENSG00000163584	RPL22L1	down		597	57	72.7061	27.7281	8.66654e-08	-1.4919	--	--	--
ENSG00000163660	CCNL1	down		186	17	22.6522	8.26979	9.08383e-05	-1.5528	--	--	--
ENSG00000163682	RPL9		Hyper	--	--	--	--	--	--	0.1571	0.5714	0.4143
ENSG00000163701	IL17RE	up		6	6	0.730715	2.91875	0.0443061	1.86199	--	--	--
ENSG00000163728	TTC14	down		59	6	7.18536	2.91875	0.0339961	-1.39388	--	--	--
ENSG00000163754	GYG1		Hyper	--	--	--	--	--	--	0.4958	0.6393	0.1435
ENSG00000163788	SNRK	up		26	22	3.16643	10.7021	0.00164801	1.6475	--	--	--
ENSG00000163798	SLC4A1AP	down		199	22	24.2354	10.7021	0.000500643	-1.27922	--	--	--
ENSG00000163864	NMNAT3	up		4	6	0.487143	2.91875	0.0246349	2.42419	--	--	--
ENSG00000163923	RPL39L		Hypo	--	--	--	--	--	--	0.4689	0.4126	-0.0563
ENSG00000163931	TKT		Hypo	--	--	--	--	--	--	0.52005	0.47815	-0.0419
ENSG00000163945	UVSSA	up		5	7	0.608929	3.40521	0.0267805	2.33647	--	--	--
ENSG00000164023	SGMS2	up		65	36	7.91608	17.5125	0.00621651	1.04124	--	--	--
ENSG00000164054	SHISA5		Hypo	--	--	--	--	--	--	0.5828	0.5778	-0.005
ENSG00000164068	RNF123	up		91	50	11.0825	24.3229	0.00273868	1.0304	--	--	--
ENSG00000164163	ABCE1		Hypo	--	--	--	--	--	--	0.423	0.3571	-0.0659
ENSG00000164171	ITGA2	up		11	10	1.33964	4.86458	0.0347041	1.74043	--	--	--
ENSG00000164182	NDUFAF2	down		705	87	85.859	42.3219	1.697e-05	-1.12213	--	--	--
ENSG00000164300	SERINC5	up		61	36	7.42894	17.5125	0.0038877	1.13259	--	--	--
ENSG00000164463	CREBRF	down		39	3	4.74965	1.45938	0.0348449	-1.78654	--	--	--
ENSG00000164587	RPS14		Hyper	--	--	--	--	--	--	0.38475	0.4215	0.03675
ENSG00000164610	RP9	down		245	23	29.8375	11.1885	2.67194e-05	-1.51499	--	--	--
ENSG00000164638	SLC29A4	up		28	34	3.41	16.5396	9.39308e-07	2.16817	--	--	--
ENSG00000164815	ORC5		Hyper	--	--	--	--	--	--	0.385	0.875	0.49
ENSG00000164818	DNAAF5		Hypo	--	--	--	--	--	--	0.4909	0.4338	-0.0571
ENSG00000164877	MICALL2	down		67	5	8.15965	2.43229	0.00297647	-1.83727	--	--	--
ENSG00000164889	SLC4A2		Hyper	--	--	--	--	--	--	0.5125	0.6286	0.1161
ENSG00000164896	FASTK		Hyper	--	--	--	--	--	--	0.3503	0.459	0.1087
ENSG00000164897	TMUB1		Hypo	--	--	--	--	--	--	0.9111	0.1667	-0.7444
ENSG00000164898	FMC1	down		129	12	15.7104	5.8375	0.000807467	-1.52618	--	--	--
ENSG00000164902	PHAX	down		137	14	16.6847	6.81042	0.00151521	-1.39137	--	--	--
ENSG00000164916	FOXK1	up		70	40	8.52501	19.4583	0.00394756	1.08643	--	--	--
ENSG00000164924	YWHAZ		Hyper	--	--	--	--	--	--	0.460133	0.474467	0.0143333
ENSG00000165072	MAMDC2	up		12	11	1.46143	5.35104	0.0153481	1.75383	--	--	--
ENSG00000165102	HGSNAT	up		158	90	19.2422	43.7813	0.000207204	1.08306	--	--	--
ENSG00000165113	GKAP1	down		40	3	4.87143	1.45938	0.0246357	-1.82288	--	--	--
ENSG00000165175	MID1IP1		Hypo	--	--	--	--	--	--	0.5105	0.299	-0.2115
ENSG00000165233	CARD19		Hyper	--	--	--	--	--	--	0.5173	0.5974	0.0801
ENSG00000165280	VCP		Hyper	--	--	--	--	--	--	0.3571	0.4251	0.068
ENSG00000165300	SLITRK5	up		25	17	3.04465	8.26979	0.0211185	1.3327	--	--	--
ENSG00000165458	INPPL1		Hypo	--	--	--	--	--	--	0.51915	0.4145	-0.10465
ENSG00000165502	RPL36AL	down		825	92	100.473	44.7542	7.91044e-07	-1.26827	--	--	--
ENSG00000165609	NUDT5		Hyper	--	--	--	--	--	--	0.2525	0.3235	0.071
ENSG00000165646	SLC18A2	up		18	15	2.19215	7.29688	0.00841274	1.62227	--	--	--
ENSG00000165655	ZNF503	up	Hypo	121	70	14.7361	34.0521	0.000372665	1.1051	0.7333	0.5	-0.2333
ENSG00000165688	PMPCA		Hyper	--	--	--	--	--	--	0.3799	0.4926	0.1127
ENSG00000165704	HPRT1		Hypo	--	--	--	--	--	--	0.3548	0.2385	-0.1163
ENSG00000165861	ZFYVE1	up		44	24	5.35858	11.675	0.0266216	1.0182	--	--	--
ENSG00000165912	PACSIN3	down		629	81	76.6033	39.4031	6.72036e-05	-1.06064	--	--	--
ENSG00000165916	PSMC3		Hypo	--	--	--	--	--	--	0.3451	0.3128	-0.0323
ENSG00000166012	TAF1D		Hyper	--	--	--	--	--	--	0.59	0.6558	0.0658
ENSG00000166106	ADAMTS15	down		21	1	2.5575	0.486458	0.0419754	-2.43542	--	--	--
ENSG00000166166	TRMT61A		Hyper	--	--	--	--	--	--	0.4556	0.6667	0.2111
ENSG00000166189	HPS6		Hypo	--	--	--	--	--	--	0.6035	0.5971	-0.0064
ENSG00000166226	CCT2		Hyper	--	--	--	--	--	--	0.4	0.8	0.4
ENSG00000166246	C16orf71	up		6	8	0.730715	3.89167	0.00961124	2.27387	--	--	--
ENSG00000166340	TPP1	up		166	100	20.2164	48.6458	3.88468e-05	1.1638	--	--	--
ENSG00000166348	USP54	up		34	22	4.14072	10.7021	0.0101184	1.26303	--	--	--
ENSG00000166407	LMO1	up		30	21	3.65358	10.2156	0.00691861	1.37555	--	--	--
ENSG00000166452	AKIP1		Hypo	--	--	--	--	--	--	0.5242	0.1143	-0.4099
ENSG00000166477	LEO1	down		112	10	13.64	4.86458	0.00130803	-1.58441	--	--	--
ENSG00000166562	SEC11C	down		378	41	46.035	19.9448	2.01464e-05	-1.30765	--	--	--
ENSG00000166825	ANPEP		Hypo	--	--	--	--	--	--	0.5079	0.2778	-0.2301
ENSG00000166847	DCTN5		Hyper	--	--	--	--	--	--	0.3635	0.53	0.1665
ENSG00000166851	PLK1		Hypo	--	--	--	--	--	--	0.516	0.4766	-0.0394
ENSG00000166888	STAT6		Hypo	--	--	--	--	--	--	0.363	0.3583	-0.0047
ENSG00000166925	TSC22D4		Hypo	--	--	--	--	--	--	0.5583	0.433	-0.1253
ENSG00000166949	SMAD3		Hyper	--	--	--	--	--	--	0.456	0.6	0.144
ENSG00000166963	MAP1A	up		5	8	0.608929	3.89167	0.00961124	2.52776	--	--	--
ENSG00000166979	EVA1C		Hypo	--	--	--	--	--	--	0.5773	0.4924	-0.0849
ENSG00000166986	MARS		Hyper	--	--	--	--	--	--	0.5039	0.5936	0.0897
ENSG00000166987	MBD6	up		50	30	6.08929	14.5938	0.00758323	1.15584	--	--	--
ENSG00000167113	COQ4		Hypo	--	--	--	--	--	--	0.426	0.3869	-0.0391
ENSG00000167114	SLC27A4		Hypo	--	--	--	--	--	--	0.4779	0.4776	-0.0003
ENSG00000167363	FN3K		Hypo	--	--	--	--	--	--	0.3333	0	-0.3333
ENSG00000167377	ZNF23	down		21	1	2.5575	0.486458	0.0419754	-2.43542	--	--	--
ENSG00000167460	TPM4		Hypo	--	--	--	--	--	--	0.5221	0.3	-0.2221
ENSG00000167461	RAB8A		Hyper	--	--	--	--	--	--	0.4713	0.5908	0.1195
ENSG00000167508	MVD		Hypo	--	--	--	--	--	--	0.489	0.4242	-0.0648
ENSG00000167566	NCKAP5L	up		56	41	6.82001	19.9448	0.000172321	1.44292	--	--	--
ENSG00000167604	NFKBID	up		11	10	1.33964	4.86458	0.0347041	1.74043	--	--	--
ENSG00000167644	C19orf33	down	Hyper	1576	180	191.934	87.5625	1.28044e-07	-1.23402	0.5709	0.8333	0.2624
ENSG00000167674	HDGFL2	down		88	4	10.7172	1.94583	7.9848e-05	-2.54775	--	--	--
ENSG00000167700	MFSD3	up		111	68	13.5182	33.0792	0.000203413	1.18754	--	--	--
ENSG00000167792	NDUFV1		Hypo	--	--	--	--	--	--	0.5043	0.4169	-0.0874
ENSG00000167862	MRPL58	down		1096	137	133.477	66.6448	5.41214e-06	-1.10377	--	--	--
ENSG00000167930	FAM234A		Hyper	--	--	--	--	--	--	0.455	0.4827	0.0277
ENSG00000167964	RAB26	up		106	69	12.9093	33.5656	5.62763e-05	1.27496	--	--	--
ENSG00000167967	E4F1	down		223	29	27.1582	14.1073	0.0022609	-1.04563	--	--	--
ENSG00000167977	KCTD5		Hypo	--	--	--	--	--	--	0.4174	0.3509	-0.0665
ENSG00000167981	ZNF597	down		61	6	7.42894	2.91875	0.0259426	-1.44182	--	--	--
ENSG00000167996	FTH1		Hypo	--	--	--	--	--	--	0.4333	0.1111	-0.3222
ENSG00000168003	SLC3A2		Hyper	--	--	--	--	--	--	0.45845	0.50135	0.0429
ENSG00000168061	SAC3D1		Hyper	--	--	--	--	--	--	0.4918	0.6394	0.1476
ENSG00000168067	MAP4K2	up		97	71	11.8132	34.5386	6.46809e-06	1.44391	--	--	--
ENSG00000168071	CCDC88B	down		122	10	14.8579	4.86458	0.000378996	-1.70759	--	--	--
ENSG00000168077	SCARA3	up		412	276	50.1758	134.263	2.84762e-08	1.31754	--	--	--
ENSG00000168116	KIAA1586	down		63	6	7.67251	2.91875	0.0197076	-1.48821	--	--	--
ENSG00000168143	FAM83B	up		5	6	0.608929	2.91875	0.0443061	2.11588	--	--	--
ENSG00000168175	MAPK1IP1L		Hyper	--	--	--	--	--	--	0.391	0.4111	0.0201
ENSG00000168255	POLR2J3		Hyper	--	--	--	--	--	--	0.3968	0.5714	0.1746
ENSG00000168259	DNAJC7		Hyper	--	--	--	--	--	--	0.5546	0.5556	0.001
ENSG00000168264	IRF2BP2		Hypo	--	--	--	--	--	--	0.5279	0.2467	-0.2812
ENSG00000168291	PDHB		Hypo	--	--	--	--	--	--	0.4949	0.4731	-0.0218
ENSG00000168394	TAP1		Hypo	--	--	--	--	--	--	0.5233	0.4717	-0.0516
ENSG00000168434	COG7	up		33	21	4.01893	10.2156	0.0112329	1.2389	--	--	--
ENSG00000168488	ATXN2L	up		159	101	19.3639	49.1323	1.38067e-05	1.24023	--	--	--
ENSG00000168610	STAT3		Hypo	--	--	--	--	--	--	0.4867	0.2421	-0.2446
ENSG00000168765	GSTM4	up		192	130	23.3829	63.2396	8.7042e-07	1.33245	--	--	--
ENSG00000168802	CHTF8		Hyper	--	--	--	--	--	--	0.4508	0.5309	0.0801
ENSG00000168827	GFM1		Hyper	--	--	--	--	--	--	0.4725	0.5545	0.082
ENSG00000168883	USP39		Hyper	--	--	--	--	--	--	0.3759	0.75	0.3741
ENSG00000168918	INPP5D	up		0	4	0	1.94583	0.0336166	6.25826	--	--	--
ENSG00000168958	MFF		Hypo	--	--	--	--	--	--	0.4625	0.2239	-0.2386
ENSG00000168994	PXDC1		Hyper	--	--	--	--	--	--	0.4918	0.5886	0.0968
ENSG00000169020	ATP5ME	down		411	46	50.054	22.3771	2.47945e-05	-1.26253	--	--	--
ENSG00000169139	UBE2V2		Hyper	--	--	--	--	--	--	0.5288	0.9	0.3712
ENSG00000169174	PCSK9		Hypo	--	--	--	--	--	--	0.3918	0.3875	-0.0043
ENSG00000169180	XPO6		Hyper	--	--	--	--	--	--	0.374	0.3936	0.0196
ENSG00000169188	APEX2		Hypo	--	--	--	--	--	--	0.494	0.4124	-0.0816
ENSG00000169217	CD2BP2	down		744	99	90.6087	48.1594	6.93755e-05	-1.01348	--	--	--
ENSG00000169221	TBC1D10B		Hyper	--	--	--	--	--	--	0.549	0.61	0.061
ENSG00000169251	NMD3		Hypo	--	--	--	--	--	--	0.5061	0.425	-0.0811
ENSG00000169288	MRPL1	down		240	32	29.2286	15.5667	0.00243561	-1.00976	--	--	--
ENSG00000169418	NPR1		Hypo	--	--	--	--	--	--	0.5669	0.4721	-0.0948
ENSG00000169499	PLEKHA2	up		53	36	6.45465	17.5125	0.00102398	1.3347	--	--	--
ENSG00000169583	CLIC3	up		558	311	67.9565	151.289	5.56353e-06	1.05232	--	--	--
ENSG00000169679	BUB1		Hyper	--	--	--	--	--	--	0.3498	0.3667	0.0169
ENSG00000169682	SPNS1		Hypo	--	--	--	--	--	--	0.4902	0.1465	-0.3437
ENSG00000169683	LRRC45	down		97	12	11.8132	5.8375	0.021097	-1.11559	--	--	--
ENSG00000169689	CENPX	down		1850	212	225.304	103.129	8.98609e-08	-1.22925	--	--	--
ENSG00000169710	FASN	up	Hypo	789	555	96.089	269.984	4.85399e-10	1.38817	0.4564	0.3843	-0.0721
ENSG00000169727	GPS1		Hypo	--	--	--	--	--	--	0.489567	0.473467	-0.0161
ENSG00000169750	RAC3	down		89	10	10.8389	4.86458	0.0133673	-1.25344	--	--	--
ENSG00000169813	HNRNPF		Hyper	--	--	--	--	--	--	0.4697	0.545	0.0753
ENSG00000169894	MUC3A	up		82	71	9.98644	34.5386	2.39908e-07	1.68574	--	--	--
ENSG00000169962	TAS1R3	up		36	20	4.38429	9.72917	0.0340935	1.04388	--	--	--
ENSG00000169981	ZNF35	down		69	5	8.40322	2.43229	0.00377845	-1.87958	--	--	--
ENSG00000170027	YWHAG		Hypo	--	--	--	--	--	--	0.3492	0.2851	-0.0641
ENSG00000170035	UBE2E3		Hyper	--	--	--	--	--	--	0.3539	0.4933	0.1394
ENSG00000170266	GLB1		Hypo	--	--	--	--	--	--	0.4216	0.3094	-0.1122
ENSG00000170291	ELP5		Hyper	--	--	--	--	--	--	0.4083	0.7583	0.35
ENSG00000170345	FOS	up		68	50	8.28144	24.3229	5.75319e-05	1.44968	--	--	--
ENSG00000170439	METTL7B	up		7	11	0.852501	5.35104	0.00118753	2.51489	--	--	--
ENSG00000170502	NUDT9		Hypo	--	--	--	--	--	--	0.8333	0.4	-0.4333
ENSG00000170515	PA2G4		Hypo	--	--	--	--	--	--	0.3014	0.2926	-0.0088
ENSG00000170604	IRF2BP1		Hypo	--	--	--	--	--	--	0.5696	0.5056	-0.064
ENSG00000170606	HSPA4	down		1209	158	147.239	76.8604	1.30196e-05	-1.03964	--	--	--
ENSG00000170779	CDCA4		Hyper	--	--	--	--	--	--	0.4999	0.537	0.0371
ENSG00000170791	CHCHD7	down		313	38	38.119	18.4854	0.000343102	-1.14506	--	--	--
ENSG00000170899	GSTA4	up		107	59	13.0311	28.701	0.00138872	1.03575	--	--	--
ENSG00000171148	TADA3		Hyper	--	--	--	--	--	--	0.2978	0.3405	0.0427
ENSG00000171444	MCC	up		19	14	2.31393	6.81042	0.0306351	1.44592	--	--	--
ENSG00000171552	BCL2L1		Hyper	--	--	--	--	--	--	0.5004	0.9333	0.4329
ENSG00000171603	CLSTN1	up	Hyper	602	327	73.3151	159.072	1.04688e-05	1.01522	0.4259	0.555	0.1291
ENSG00000171720	HDAC3		Hypo	--	--	--	--	--	--	0.4592	0.2437	-0.2155
ENSG00000171813	PWWP2B		Hypo	--	--	--	--	--	--	0.6125	0.4286	-0.1839
ENSG00000171840	NINJ2	up		83	50	10.1082	24.3229	0.000975317	1.16286	--	--	--
ENSG00000171848	RRM2		Hypo	--	--	--	--	--	--	0.2745	0.1852	-0.0893
ENSG00000172053	QARS		Hyper	--	--	--	--	--	--	0.4318	0.44515	0.01335
ENSG00000172062	SMN1	down		408	46	49.6886	22.3771	2.78482e-05	-1.25197	--	--	--
ENSG00000172239	PAIP1		Hypo	--	--	--	--	--	--	0.4075	0.209	-0.1985
ENSG00000172301	COPRS		Hyper	--	--	--	--	--	--	0.2569	0.2692	0.0123
ENSG00000172428	COPS9		Hypo	--	--	--	--	--	--	0.4811	0.3538	-0.1273
ENSG00000172500	FIBP		Hyper	--	--	--	--	--	--	0.4728	0.49005	0.01725
ENSG00000172757	CFL1		Hyper	--	--	--	--	--	--	0.2	0.5556	0.3556
ENSG00000172890	NADSYN1		Hypo	--	--	--	--	--	--	0.5667	0.2778	-0.2889
ENSG00000172932	ANKRD13D	down		82	9	9.98644	4.37813	0.0165779	-1.28669	--	--	--
ENSG00000172939	OXSR1		Hyper	--	--	--	--	--	--	0.3232	0.8	0.4768
ENSG00000172986	GXYLT2	up		14	12	1.705	5.8375	0.0143062	1.65973	--	--	--
ENSG00000172992	DCAKD	up		57	33	6.94179	16.0531	0.0057539	1.10477	--	--	--
ENSG00000173020	GRK2		Hyper	--	--	--	--	--	--	0.3412	0.4643	0.1231
ENSG00000173085	COQ2		Hypo	--	--	--	--	--	--	0.5157	0.5095	-0.0062
ENSG00000173145	NOC3L		Hyper	--	--	--	--	--	--	0.5636	0.6143	0.0507
ENSG00000173171	MTX1		Hypo	--	--	--	--	--	--	0.4833	0.3958	-0.0875
ENSG00000173272	MZT2A	down	Hyper	1060	116	129.093	56.4292	1.51071e-07	-1.29554	0.2314	0.3939	0.1625
ENSG00000173391	OLR1	up	Hyper	312	184	37.9972	89.5084	5.7747e-06	1.1336	0.5778	0.645	0.0672
ENSG00000173402	DAG1		Hypo	--	--	--	--	--	--	0.4785	0.27	-0.2085
ENSG00000173442	EHBP1L1		Hypo	--	--	--	--	--	--	0.3534	0.3243	-0.0291
ENSG00000173457	PPP1R14B	down		7166	915	872.717	445.109	4.18567e-07	-1.07335	--	--	--
ENSG00000173545	ZNF622	down	Hyper	1027	126	125.074	61.2938	3.7902e-06	-1.13068	0.5667	0.6167	0.05
ENSG00000173621	LRFN4		Hyper	--	--	--	--	--	--	0.6402	0.8903	0.2501
ENSG00000173726	TOMM20		Hypo	--	--	--	--	--	--	0.3256	0.3071	-0.0185
ENSG00000173801	JUP		Hypo	--	--	--	--	--	--	0.3854	0.3819	-0.0035
ENSG00000173818	ENDOV	down		112	14	13.64	6.81042	0.0140226	-1.10116	--	--	--
ENSG00000173825	TIGD3	down		17	0	2.07036	0	0.0246349	-6.44744	--	--	--
ENSG00000174437	ATP2A2		Hypo	--	--	--	--	--	--	0.4355	0.2	-0.2355
ENSG00000174720	LARP7	down		107	12	13.0311	5.8375	0.00815017	-1.25687	--	--	--
ENSG00000174744	BRMS1		Hyper	--	--	--	--	--	--	0.3374	0.4219	0.0845
ENSG00000174780	SRP72		Hyper	--	--	--	--	--	--	0.3958	0.6	0.2042
ENSG00000174903	RAB1B	up		199	120	24.2354	58.375	1.77209e-05	1.16541	--	--	--
ENSG00000174939	ASPHD1		Hypo	--	--	--	--	--	--	0.3528	0.3306	-0.0222
ENSG00000174996	KLC2	up		90	60	10.9607	29.1875	8.34791e-05	1.30909	--	--	--
ENSG00000175029	CTBP2		Hypo	--	--	--	--	--	--	0.601	0.5778	-0.0232
ENSG00000175040	CHST2	up		95	61	11.5697	29.674	0.000161875	1.25508	--	--	--
ENSG00000175115	PACS1	up		294	194	35.805	94.3729	2.2286e-07	1.2956	--	--	--
ENSG00000175166	PSMD2		Hypo	--	--	--	--	--	--	0.3301	0.2491	-0.081
ENSG00000175197	DDIT3	down		154	9	18.755	4.37813	3.56516e-06	-2.19431	--	--	--
ENSG00000175198	PCCA	down		51	4	6.21108	1.94583	0.0174197	-1.76308	--	--	--
ENSG00000175215	CTDSP2		Hyper	--	--	--	--	--	--	0.466	0.5714	0.1054
ENSG00000175220	ARHGAP1	up		158	100	19.2422	48.6458	1.39718e-05	1.23497	--	--	--
ENSG00000175221	MED16		Hypo	--	--	--	--	--	--	0.8786	0.5833	-0.2953
ENSG00000175279	CENPS	down		264	30	32.1515	14.5938	0.000241173	-1.2401	--	--	--
ENSG00000175550	DRAP1	down		1238	146	150.771	71.0229	7.50754e-07	-1.18774	--	--	--
ENSG00000175602	CCDC85B	down		1523	173	185.48	84.1573	1.29276e-07	-1.24188	--	--	--
ENSG00000175643	RMI2		Hyper	--	--	--	--	--	--	0.4437	1	0.5563
ENSG00000175756	AURKAIP1		Hyper	--	--	--	--	--	--	0.1167	0.6667	0.55
ENSG00000176046	NUPR1	down		367	48	44.6954	23.35	0.000548163	-1.03792	--	--	--
ENSG00000176095	IP6K1		Hypo	--	--	--	--	--	--	0.6467	0.2954	-0.3513
ENSG00000176248	ANAPC2		Hypo	--	--	--	--	--	--	0.5156	0.4658	-0.0498
ENSG00000176396	EID2	down		151	17	18.3897	8.26979	0.00270553	-1.2524	--	--	--
ENSG00000176454	LPCAT4	up		87	53	10.5954	25.7823	0.000595218	1.17909	--	--	--
ENSG00000176463	SLCO3A1		Hyper	--	--	--	--	--	--	0.616	0.6238	0.0078
ENSG00000176490	DIRAS1	up		29	19	3.53179	9.24271	0.0222191	1.28012	--	--	--
ENSG00000176532	PRR15		Hyper	--	--	--	--	--	--	0.3179	0.4762	0.1583
ENSG00000176619	LMNB2		Hyper	--	--	--	--	--	--	0.454	0.5597	0.1057
ENSG00000176853	FAM91A1	up		45	25	5.48036	12.1615	0.0236976	1.04468	--	--	--
ENSG00000176973	FAM89B		Hypo	--	--	--	--	--	--	0.3214	0	-0.3214
ENSG00000176974	SHMT1		Hyper	--	--	--	--	--	--	0.4291	0.4847	0.0556
ENSG00000177169	ULK1	up		94	85	11.4479	41.349	1.44392e-08	1.74861	--	--	--
ENSG00000177239	MAN1B1		Hyper	--	--	--	--	--	--	0.4052	0.4173	0.0121
ENSG00000177352	CCDC71	down		321	28	39.0933	13.6208	1.10719e-06	-1.6213	--	--	--
ENSG00000177426	TGIF1		Hyper	--	--	--	--	--	--	0.3413	0.8333	0.492
ENSG00000177548	RABEP2	down		133	17	16.1975	8.26979	0.0128291	-1.06954	--	--	--
ENSG00000177666	PNPLA2	up	Hypo	60	41	7.30715	19.9448	0.0004225	1.34373	0.6161	0.4616	-0.1545
ENSG00000177674	AGTRAP		Hyper	--	--	--	--	--	--	0.2767	0.4667	0.19
ENSG00000177733	HNRNPA0		Hypo	--	--	--	--	--	--	0.3833	0.3315	-0.0518
ENSG00000177889	UBE2N		Hyper	--	--	--	--	--	--	0.5175	0.5423	0.0248
ENSG00000178057	NDUFAF3		Hypo	--	--	--	--	--	--	1	0.5714	-0.4286
ENSG00000178209	PLEC		Hypo	--	--	--	--	--	--	0.6667	0.1429	-0.5238
ENSG00000178297	TMPRSS9	up		5	7	0.608929	3.40521	0.0267805	2.33647	--	--	--
ENSG00000178343	SHISA3	up		25	19	3.04465	9.24271	0.00474403	1.49269	--	--	--
ENSG00000178381	ZFAND2A	down		360	45	43.8429	21.8906	0.000246772	-1.10316	--	--	--
ENSG00000178531	CTXN1		Hyper	--	--	--	--	--	--	0.5993	0.6272	0.0279
ENSG00000178719	GRINA		Hypo	--	--	--	--	--	--	0.5939	0.5728	-0.0211
ENSG00000178773	CPNE7	down		192	22	23.3829	10.7021	0.00099895	-1.22761	--	--	--
ENSG00000178904	DPY19L3	up		35	22	4.2625	10.7021	0.0101184	1.22145	--	--	--
ENSG00000178913	TAF7	down		771	98	93.8969	47.6729	2.2418e-05	-1.07953	--	--	--
ENSG00000178921	PFAS	up		174	96	21.1907	46.7	0.00026245	1.03711	--	--	--
ENSG00000178999	AURKB		Hyper	--	--	--	--	--	--	0.2	0.4889	0.2889
ENSG00000179021	C3orf38		Hypo	--	--	--	--	--	--	0.5648	0	-0.5648
ENSG00000179041	RRS1	down		221	21	26.9147	10.2156	5.90992e-05	-1.4973	--	--	--
ENSG00000179115	FARSA		Hyper	--	--	--	--	--	--	0.7227	0.8563	0.1336
ENSG00000179271	GADD45GIP1	down		1139	96	138.714	46.7	3.26561e-11	-1.67211	--	--	--
ENSG00000179409	GEMIN4		Hypo	--	--	--	--	--	--	0.3002	0.1977	-0.1025
ENSG00000179526	SHARPIN		Hyper	--	--	--	--	--	--	0.47435	0.608	0.13365
ENSG00000179604	CDC42EP4		Hyper	--	--	--	--	--	--	0.5686	0.5694	0.0008
ENSG00000179820	MYADM	up		50	28	6.08929	13.6208	0.0151306	1.05648	--	--	--
ENSG00000179889	PDXDC1		Hypo	--	--	--	--	--	--	0.4571	0.2	-0.2571
ENSG00000179950	PUF60		Hyper	--	--	--	--	--	--	0.3303	0.3507	0.0204
ENSG00000179988	PSTK	down		53	5	6.45465	2.43229	0.0335099	-1.50022	--	--	--
ENSG00000180035	ZNF48	down		80	9	9.74287	4.37813	0.0210435	-1.25116	--	--	--
ENSG00000180182	MED14		Hypo	--	--	--	--	--	--	0.4143	0	-0.4143
ENSG00000180354	MTURN	down		74	9	9.01215	4.37813	0.0421421	-1.13897	--	--	--
ENSG00000180767	CHST13	up	Hypo	305	191	37.1447	92.9136	9.62234e-07	1.22016	0.6316	0.5461	-0.0855
ENSG00000181007	ZFP82	up		7	11	0.852501	5.35104	0.00118753	2.51489	--	--	--
ENSG00000181192	DHTKD1	up		20	18	2.43572	8.75625	0.00266073	1.73402	--	--	--
ENSG00000181404	WASHC1		Hypo	--	--	--	--	--	--	0.5265	0.3444	-0.1821
ENSG00000181610	MRPS23		Hypo	--	--	--	--	--	--	0.5205	0.4417	-0.0788
ENSG00000181649	PHLDA2		Hypo	--	--	--	--	--	--	0.38705	0.26545	-0.1216
ENSG00000181788	SIAH2		Hypo	--	--	--	--	--	--	0.4368	0.1667	-0.2701
ENSG00000181929	PRKAG1		Hypo	--	--	--	--	--	--	0.5391	0.5313	-0.0078
ENSG00000182054	IDH2		Hypo	--	--	--	--	--	--	0.6666	0.2833	-0.3833
ENSG00000182195	LDOC1	up		139	83	16.9282	40.3761	0.000108021	1.15091	--	--	--
ENSG00000182199	SHMT2		Hyper	--	--	--	--	--	--	0.4396	0.4683	0.0287
ENSG00000182325	FBXL6		Hyper	--	--	--	--	--	--	0.2857	0.6	0.3143
ENSG00000182379	NXPH4	up		30	21	3.65358	10.2156	0.00691861	1.37555	--	--	--
ENSG00000182481	KPNA2		Hypo	--	--	--	--	--	--	0.3937	0.3414	-0.0523
ENSG00000182544	MFSD5		Hyper	--	--	--	--	--	--	0.599	0.616	0.017
ENSG00000182704	TSKU		Hyper	--	--	--	--	--	--	0.5388	0.60625	0.06745
ENSG00000182810	DDX28	down		222	24	27.0365	11.675	0.000284097	-1.31162	--	--	--
ENSG00000182853	VMO1	down		21	1	2.5575	0.486458	0.0419754	-2.43542	--	--	--
ENSG00000182944	EWSR1	down		786	77	95.7237	37.4573	3.25164e-08	-1.45504	--	--	--
ENSG00000183010	PYCR1	up	Hypo	414	269	50.4193	130.857	9.41617e-08	1.27351	0.4131	0.3178	-0.0953
ENSG00000183155	RABIF		Hypo	--	--	--	--	--	--	0.3861	0.2	-0.1861
ENSG00000183395	PMCH	up		6	6	0.730715	2.91875	0.0443061	1.86199	--	--	--
ENSG00000183617	MRPL54	down		1742	233	212.151	113.345	1.05917e-05	-1.00625	--	--	--
ENSG00000183684	ALYREF	down		1422	185	173.179	89.9948	7.4184e-06	-1.04618	--	--	--
ENSG00000183696	UPP1	down		1160	153	141.272	74.4281	1.75688e-05	-1.02633	--	--	--
ENSG00000183718	TRIM52	up		5	8	0.608929	3.89167	0.00961124	2.52776	--	--	--
ENSG00000183751	TBL3		Hypo	--	--	--	--	--	--	0.4568	0.4215	-0.0353
ENSG00000183891	TTC32	down		158	21	19.2422	10.2156	0.0107935	-1.0137	--	--	--
ENSG00000184009	ACTG1		Hyper	--	--	--	--	--	--	0.4499	0.4909	0.041
ENSG00000184056	VPS33B		Hyper	--	--	--	--	--	--	0.2	0.6667	0.4667
ENSG00000184076	UQCR10		Hypo	--	--	--	--	--	--	0.5159	0.4626	-0.0533
ENSG00000184110	EIF3C		Hypo	--	--	--	--	--	--	0.4136	0.2693	-0.1443
ENSG00000184164	CRELD2	down		243	32	29.594	15.5667	0.00212646	-1.02766	--	--	--
ENSG00000184220	CMSS1	down		535	70	65.1554	34.0521	0.000155247	-1.03762	--	--	--
ENSG00000184281	TSSC4	down		432	46	52.6115	22.3771	6.83719e-06	-1.33439	--	--	--
ENSG00000184363	PKP3		Hypo	--	--	--	--	--	--	0.4067	0.251	-0.1557
ENSG00000184381	PLA2G6	up		15	12	1.82679	5.8375	0.0276789	1.56153	--	--	--
ENSG00000184574	LPAR5	up		32	32	3.89715	15.5667	3.0572e-05	1.88946	--	--	--
ENSG00000184709	LRRC26	up		84	46	10.23	22.3771	0.00406743	1.02546	--	--	--
ENSG00000184743	ATL3		Hyper	--	--	--	--	--	--	0.3598	0.5201	0.1603
ENSG00000184967	NOC4L		Hypo	--	--	--	--	--	--	0.5874	0.4199	-0.1675
ENSG00000185033	SEMA4B	up		140	79	17.05	38.4302	0.000381815	1.06937	--	--	--
ENSG00000185090	MANEAL	up	Hyper	67	46	8.15965	22.3771	0.000280914	1.35083	0.5326	0.6	0.0674
ENSG00000185164	NOMO2	up	Hyper	53	32	6.45465	15.5667	0.00433438	1.16504	0.5105	0.5948	0.0843
ENSG00000185236	RAB11B		Hyper	--	--	--	--	--	--	0.5649	0.5811	0.0162
ENSG00000185269	NOTUM	up		35	23	4.2625	11.1885	0.00764597	1.28543	--	--	--
ENSG00000185347	TEDC1	down		195	23	23.7482	11.1885	0.00147307	-1.18598	--	--	--
ENSG00000185475	TMEM179B		Hypo	--	--	--	--	--	--	0.4222	0.1667	-0.2555
ENSG00000185499	MUC1	up	Hypo	616	399	75.0201	194.097	2.73965e-08	1.26912	0.6174	0.5391	-0.0783
ENSG00000185567	AHNAK2		Hypo	--	--	--	--	--	--	0.5893	0.5833	-0.006
ENSG00000185585	OLFML2A	up		103	73	12.5439	35.5115	9.43666e-06	1.39755	--	--	--
ENSG00000185624	P4HB		Hypo	--	--	--	--	--	--	0.4484	0.3761	-0.0723
ENSG00000185627	PSMD13		Hypo	--	--	--	--	--	--	0.3498	0.3319	-0.0179
ENSG00000185650	ZFP36L1	up		35	31	4.2625	15.0802	8.41695e-05	1.71521	--	--	--
ENSG00000185787	MORF4L1		Hyper	--	--	--	--	--	--	0.4167	0.5143	0.0976
ENSG00000186063	AIDA		Hyper	--	--	--	--	--	--	0.3074	0.3076	0.0002
ENSG00000186111	PIP5K1C	up		83	59	10.1082	28.701	3.32733e-05	1.40141	--	--	--
ENSG00000186141	POLR3C	down		363	46	44.2083	22.3771	0.000325126	-1.08345	--	--	--
ENSG00000186185	KIF18B	up		25	17	3.04465	8.26979	0.0211185	1.3327	--	--	--
ENSG00000186591	UBE2H		Hyper	--	--	--	--	--	--	0.3946	0.4571	0.0625
ENSG00000186603	HPDL		Hyper	--	--	--	--	--	--	0.4462	0.4878	0.0416
ENSG00000186716	BCR		Hypo	--	--	--	--	--	--	0.5811	0.5714	-0.0097
ENSG00000186871	ERCC6L	down		75	9	9.13394	4.37813	0.0421421	-1.15828	--	--	--
ENSG00000186907	RTN4RL2	up	Hypo	33	24	4.01893	11.675	0.00259342	1.43109	0.6159	0.5777	-0.0382
ENSG00000187051	RPS19BP1	down		582	50	70.8794	24.3229	9.92837e-09	-1.64405	--	--	--
ENSG00000187288	CIDEC	down		57	5	6.94179	2.43229	0.0187538	-1.60481	--	--	--
ENSG00000187608	ISG15	down		578	77	70.3922	37.4573	0.00014933	-1.01171	--	--	--
ENSG00000187626	ZKSCAN4	down		31	2	3.77536	0.972917	0.0452806	-2.02971	--	--	--
ENSG00000187742	SECISBP2	down		109	12	13.2747	5.8375	0.00655998	-1.28354	--	--	--
ENSG00000187800	PEAR1	down		17	0	2.07036	0	0.0246349	-6.44744	--	--	--
ENSG00000187837	HIST1H1C	down		1714	183	208.741	89.0219	1.16345e-08	-1.33127	--	--	--
ENSG00000187838	PLSCR3	up		159	113	19.3639	54.9698	5.44593e-07	1.40212	--	--	--
ENSG00000187942	LDLRAD2	up		40	30	4.87143	14.5938	0.000674911	1.47635	--	--	--
ENSG00000188157	AGRN	up	Hypo	218	138	26.5493	67.1313	2.95731e-06	1.23552	0.392	0.3599	-0.0321
ENSG00000188483	IER5L		Hypo	--	--	--	--	--	--	0.5936	0.5214	-0.0722
ENSG00000188493	C19orf54	up		41	24	4.99322	11.675	0.0185387	1.11961	--	--	--
ENSG00000188554	NBR1	down		650	86	79.1608	41.8354	9.73811e-05	-1.02165	--	--	--
ENSG00000188687	SLC4A5	up		16	11	1.94857	5.35104	0.0397031	1.34463	--	--	--
ENSG00000188706	ZDHHC9		Hypo	--	--	--	--	--	--	0.4927	0.4349	-0.0578
ENSG00000188735	TMEM120B	up		176	95	21.4343	46.2136	0.000412652	1.00555	--	--	--
ENSG00000188739	RBM34	down		286	36	34.8308	17.5125	0.000701273	-1.09289	--	--	--
ENSG00000188818	ZDHHC11	down		17	0	2.07036	0	0.0246349	-6.44744	--	--	--
ENSG00000188976	NOC2L	down	Hyper	1033	121	125.805	58.8615	1.1409e-06	-1.19747	0.6646	0.7529	0.0883
ENSG00000188986	NELFB		Hyper	--	--	--	--	--	--	0.4737	0.4969	0.0232
ENSG00000189064	GAGE2A	down		93	10	11.3261	4.86458	0.0120505	-1.31673	--	--	--
ENSG00000189171	S100A13	down		639	60	77.8212	29.1875	4.45071e-08	-1.51602	--	--	--
ENSG00000189306	RRP7A	down		600	68	73.0715	33.0792	4.37608e-06	-1.24477	--	--	--
ENSG00000189403	HMGB1		Hyper	--	--	--	--	--	--	0.4013	0.406	0.0047
ENSG00000196177	ACADSB	up		6	8	0.730715	3.89167	0.00961124	2.27387	--	--	--
ENSG00000196230	TUBB	up		4464	2555	543.652	1242.9	1.94995e-07	1.09089	--	--	--
ENSG00000196235	SUPT5H		Hypo	--	--	--	--	--	--	0.4831	0.3403	-0.1428
ENSG00000196313	POM121		Hyper	--	--	--	--	--	--	0.1667	0.5	0.3333
ENSG00000196363	WDR5		Hyper	--	--	--	--	--	--	0.331	0.3483	0.0173
ENSG00000196365	LONP1		Hyper	--	--	--	--	--	--	0.4532	0.6769	0.2237
ENSG00000196419	XRCC6		Hypo	--	--	--	--	--	--	0.41275	0.3365	-0.07625
ENSG00000196449	YRDC		Hyper	--	--	--	--	--	--	0.3354	0.8333	0.4979
ENSG00000196502	SULT1A1	up		41	26	4.99322	12.6479	0.00575891	1.23484	--	--	--
ENSG00000196510	ANAPC7		Hypo	--	--	--	--	--	--	0.753	0.4833	-0.2697
ENSG00000196517	SLC6A9	up		107	63	13.0311	30.6469	0.000433879	1.1303	--	--	--
ENSG00000196924	FLNA		Hypo	--	--	--	--	--	--	0.5201	0.4311	-0.089
ENSG00000196954	CASP4		Hyper	--	--	--	--	--	--	0.3124	0.4722	0.1598
ENSG00000197019	SERTAD1	down		408	49	49.6886	23.8365	8.7178e-05	-1.16092	--	--	--
ENSG00000197043	ANXA6		Hyper	--	--	--	--	--	--	0.2915	0.3946	0.1031
ENSG00000197070	ARRDC1		Hypo	--	--	--	--	--	--	0.7416	0.5097	-0.2319
ENSG00000197102	DYNC1H1		Hypo	--	--	--	--	--	--	0.5922	0.5193	-0.0729
ENSG00000197111	PCBP2		Hyper	--	--	--	--	--	--	0.4369	0.497	0.0601
ENSG00000197114	ZGPAT	down		139	16	16.9282	7.78334	0.00337854	-1.22029	--	--	--
ENSG00000197119	SLC25A29		Hyper	--	--	--	--	--	--	0.5254	0.5416	0.0162
ENSG00000197238	HIST1H4J	down		45	2	5.48036	0.972917	0.00418133	-2.56453	--	--	--
ENSG00000197302	ZNF720	down		43	1	5.23679	0.486458	0.00117769	-3.46249	--	--	--
ENSG00000197694	SPTAN1	up		550	306	66.9822	148.856	6.27771e-06	1.04977	--	--	--
ENSG00000197712	FAM114A1	up		92	52	11.2043	25.2958	0.00179949	1.07119	--	--	--
ENSG00000197746	PSAP		Hypo	--	--	--	--	--	--	0.5101	0.498	-0.0121
ENSG00000197747	S100A10		Hypo	--	--	--	--	--	--	0.236	0.1736	-0.0624
ENSG00000197774	EME2	down		31	2	3.77536	0.972917	0.0452806	-2.02971	--	--	--
ENSG00000197841	ZNF181	down		66	7	8.03787	3.40521	0.0264049	-1.33454	--	--	--
ENSG00000197857	ZNF44	down		16	0	1.94857	0	0.0246349	-6.36101	--	--	--
ENSG00000197860	SGTB	up		36	20	4.38429	9.72917	0.0340935	1.04388	--	--	--
ENSG00000197879	MYO1C		Hypo	--	--	--	--	--	--	0.581	0.35	-0.231
ENSG00000197905	TEAD4		Hyper	--	--	--	--	--	--	0.5233	0.5886	0.0653
ENSG00000197933	ZNF823	up		9	9	1.09607	4.37813	0.0250426	1.87315	--	--	--
ENSG00000197951	ZNF71	down		22	0	2.67929	0	0.00444385	-6.81565	--	--	--
ENSG00000197965	MPZL1		Hyper	--	--	--	--	--	--	0.3942	0.4869	0.0927
ENSG00000198040	ZNF84	down		57	6	6.94179	2.91875	0.0443348	-1.3443	--	--	--
ENSG00000198081	ZBTB14	down		89	11	10.8389	5.35104	0.0262662	-1.11663	--	--	--
ENSG00000198113	TOR4A	up	Hyper	293	167	35.6833	81.2386	1.76251e-05	1.08437	0.4342	0.4413	0.0071
ENSG00000198171	DDRGK1	down		279	26	33.9783	12.6479	9.0141e-06	-1.52583	--	--	--
ENSG00000198205	ZXDA	up		3	5	0.365358	2.43229	0.0433314	2.55632	--	--	--
ENSG00000198218	QRICH1		Hypo	--	--	--	--	--	--	0.4767	0.3524	-0.1243
ENSG00000198467	TPM2	down		1244	93	151.502	45.2406	3.23074e-13	-1.84509	--	--	--
ENSG00000198492	YTHDF2		Hypo	--	--	--	--	--	--	0.5169	0.4633	-0.0536
ENSG00000198517	MAFK		Hypo	--	--	--	--	--	--	0.621	0.5365	-0.0845
ENSG00000198561	CTNND1	up		260	163	31.6643	79.2927	1.92493e-06	1.22167	--	--	--
ENSG00000198610	AKR1C4	up		16	12	1.94857	5.8375	0.0276789	1.46959	--	--	--
ENSG00000198715	GLMP		Hypo	--	--	--	--	--	--	0.5607	0.5088	-0.0519
ENSG00000198720	ANKRD13B	up		40	24	4.87143	11.675	0.0125613	1.15506	--	--	--
ENSG00000198758	EPS8L3	up		64	46	7.79429	22.3771	0.000120611	1.41672	--	--	--
ENSG00000198816	ZNF358	up		45	42	5.48036	20.4313	6.47655e-06	1.79191	--	--	--
ENSG00000198830	HMGN2		Hypo	--	--	--	--	--	--	0.3847	0.2704	-0.1143
ENSG00000198898	CAPZA2		Hyper	--	--	--	--	--	--	0.4963	0.6688	0.1725
ENSG00000198908	BHLHB9	up		5	6	0.608929	2.91875	0.0443061	2.11588	--	--	--
ENSG00000198911	SREBF2		Hyper	--	--	--	--	--	--	0.5416	0.772	0.2304
ENSG00000198917	SPOUT1		Hyper	--	--	--	--	--	--	0.3328	0.3434	0.0106
ENSG00000203485	INF2		Hyper	--	--	--	--	--	--	0.4652	0.5055	0.0403
ENSG00000203879	GDI1		Hypo	--	--	--	--	--	--	0.5217	0.4117	-0.11
ENSG00000204220	PFDN6	down		248	30	30.2029	14.5938	0.000700521	-1.14997	--	--	--
ENSG00000204272	NBDY	up		24	16	2.92286	7.78334	0.023845	1.30394	--	--	--
ENSG00000204291	COL15A1	up		64	59	7.79429	28.701	4.42693e-07	1.77544	--	--	--
ENSG00000204310	AGPAT1	up		303	164	36.9011	79.7792	6.87086e-05	1.00984	--	--	--
ENSG00000204370	SDHD		Hyper	--	--	--	--	--	--	0.4581	0.5176	0.0595
ENSG00000204386	NEU1		Hypo	--	--	--	--	--	--	0.5169	0.3753	-0.1416
ENSG00000204435	CSNK2B		Hypo	--	--	--	--	--	--	0.3464	0.2477	-0.0987
ENSG00000204463	BAG6		Hypo	--	--	--	--	--	--	0.658967	0.4129	-0.246067
ENSG00000204469	PRRC2A		Hyper	--	--	--	--	--	--	0.5203	0.52875	0.00845
ENSG00000204564	C6orf136	up		138	83	16.8064	40.3761	8.27527e-05	1.16131	--	--	--
ENSG00000204618	RNF39	up		10	9	1.21786	4.37813	0.0250426	1.72424	--	--	--
ENSG00000204673	AKT1S1	up	Hyper	392	226	47.7401	109.94	5.03755e-06	1.10102	0.5979	0.8125	0.2146
ENSG00000204713	TRIM27		Hypo	--	--	--	--	--	--	0.3937	0.3264	-0.0673
ENSG00000204842	ATXN2	up		71	39	8.64679	18.9719	0.00588301	1.02955	--	--	--
ENSG00000204856	FAM216A	down		308	39	37.51	18.9719	0.000544895	-1.08442	--	--	--
ENSG00000204899	MZT1		Hyper	--	--	--	--	--	--	0.1486	0.425	0.2764
ENSG00000204922	UQCC3	down		510	46	62.1108	22.3771	7.61255e-08	-1.57376	--	--	--
ENSG00000205213	LGR4		Hypo	--	--	--	--	--	--	0.5405	0.4	-0.1405
ENSG00000205323	SARNP	down		823	87	100.23	42.3219	1.9501e-07	-1.34534	--	--	--
ENSG00000205339	IPO7		Hyper	--	--	--	--	--	--	0.4414	0.4602	0.0188
ENSG00000205356	TECPR1	up		12	11	1.46143	5.35104	0.0153481	1.75383	--	--	--
ENSG00000205436	EXOC3L4	down		42	3	5.11501	1.45938	0.0173117	-1.89293	--	--	--
ENSG00000205571	SMN2		Hyper	--	--	--	--	--	--	0.7624	1	0.2376
ENSG00000205609	EIF3CL		Hyper	--	--	--	--	--	--	0.4707	0.7662	0.2955
ENSG00000205643	CDPF1	down		84	11	10.23	5.35104	0.0492331	-1.03341	--	--	--
ENSG00000205670	SMIM11A	down		101	12	12.3004	5.8375	0.0138158	-1.17378	--	--	--
ENSG00000205937	RNPS1		Hyper	--	--	--	--	--	--	0.2161	0.25	0.0339
ENSG00000206527	HACD2		Hyper	--	--	--	--	--	--	0.403	0.4048	0.0018
ENSG00000211450	SELENOH		Hyper	--	--	--	--	--	--	0.312	0.6667	0.3547
ENSG00000213015	ZNF580	up		90	57	10.9607	27.7281	0.000219108	1.23515	--	--	--
ENSG00000213281	NRAS		Hyper	--	--	--	--	--	--	0.4034	0.8	0.3966
ENSG00000213339	QTRT1		Hyper	--	--	--	--	--	--	0.4515	0.4589	0.0074
ENSG00000213397	HAUS7	down		336	41	40.92	19.9448	0.000276851	-1.13782	--	--	--
ENSG00000213625	LEPROT		Hyper	--	--	--	--	--	--	0.2381	0.5556	0.3175
ENSG00000213719	CLIC1		Hyper	--	--	--	--	--	--	0.5511	0.6267	0.0756
ENSG00000213853	EMP2	up		294	171	35.805	83.1844	1.03178e-05	1.11359	--	--	--
ENSG00000213886	UBD	up		7	8	0.852501	3.89167	0.0264707	2.05804	--	--	--
ENSG00000213965	NUDT19	up		41	29	4.99322	14.1073	0.0014896	1.39208	--	--	--
ENSG00000214022	REPIN1		Hyper	--	--	--	--	--	--	0.4102	0.6222	0.212
ENSG00000214026	MRPL23	down		609	80	74.1676	38.9167	9.66847e-05	-1.03195	--	--	--
ENSG00000214160	ALG3		Hyper	--	--	--	--	--	--	0.4508	0.4703	0.0195
ENSG00000214226	C17orf67	down		55	2	6.69822	0.972917	0.00057344	-2.85289	--	--	--
ENSG00000214253	FIS1	down	Hypo	2065	255	251.488	124.047	7.56318e-07	-1.12148	0.2778	0.217	-0.0608
ENSG00000214655	ZSWIM8	up		38	23	4.62786	11.1885	0.0139996	1.16742	--	--	--
ENSG00000214706	IFRD2		Hyper	--	--	--	--	--	--	0.4231	0.479	0.0559
ENSG00000214736	TOMM6		Hypo	--	--	--	--	--	--	0.2381	0	-0.2381
ENSG00000215375	MYL5	down		81	7	9.86465	3.40521	0.00481765	-1.6292	--	--	--
ENSG00000215790	SLC35E2A	up		17	15	2.07036	7.29688	0.00418133	1.70382	--	--	--
ENSG00000217930	PAM16	down		1191	152	145.047	73.9417	6.82886e-06	-1.07383	--	--	--
ENSG00000221829	FANCG		Hyper	--	--	--	--	--	--	0.2792	0.3333	0.0541
ENSG00000221886	ZBED8	down		48	2	5.84572	0.972917	0.00282728	-2.65724	--	--	--
ENSG00000221968	FADS3		Hyper	--	--	--	--	--	--	0.5497	0.5697	0.02
ENSG00000223501	VPS52	up	Hypo	44	44	5.35858	21.4042	1.37932e-06	1.89122	0.9421	0.75	-0.1921
ENSG00000224877	NDUFAF8	down		754	67	91.8265	32.5927	2.81619e-09	-1.59564	--	--	--
ENSG00000224902	GAGE12H	down		316	37	38.4843	17.999	0.000170009	-1.19723	--	--	--
ENSG00000225921	NOL7	down		933	87	113.626	42.3219	2.73535e-09	-1.52628	--	--	--
ENSG00000227500	SCAMP4	up		75	51	9.13394	24.8094	0.00013009	1.33725	--	--	--
ENSG00000228594	FNDC10	up		49	30	5.96751	14.5938	0.00516186	1.18487	--	--	--
ENSG00000229809	ZNF688	down		142	14	17.2936	6.81042	0.000990729	-1.44301	--	--	--
ENSG00000229833	PET100	down		150	14	18.2679	6.81042	0.000335547	-1.52198	--	--	--
ENSG00000231925	TAPBP	up		110	74	13.3964	35.9979	2.24269e-05	1.32248	--	--	--
ENSG00000232434	AJM1	down		329	41	40.0675	19.9448	0.000323737	-1.10746	--	--	--
ENSG00000236362	GAGE12F	down		623	68	75.8726	33.0792	1.76184e-06	-1.29903	--	--	--
ENSG00000237651	C2orf74	down		83	9	10.1082	4.37813	0.013018	-1.30414	--	--	--
ENSG00000237671	GAGE12C	down		105	14	12.7875	6.81042	0.0305206	-1.00822	--	--	--
ENSG00000239264	TXNDC5		Hyper	--	--	--	--	--	--	0.2856	0.3643	0.0787
ENSG00000239779	WBP1		Hyper	--	--	--	--	--	--	0.414	0.5141	0.1001
ENSG00000239857	GET4		Hyper	--	--	--	--	--	--	0.4151	0.5727	0.1576
ENSG00000240303	ACAD11	up		27	16	3.28822	7.78334	0.0444493	1.13532	--	--	--
ENSG00000240849	TMEM189		Hyper	--	--	--	--	--	--	0.6934	0.709	0.0156
ENSG00000241945	PWP2		Hyper	--	--	--	--	--	--	0.5412	0.7583	0.2171
ENSG00000242028	HYPK	down		205	12	24.9661	5.8375	2.06177e-07	-2.19362	--	--	--
ENSG00000242114	MTFP1	down		429	41	52.2461	19.9448	8.39593e-07	-1.49015	--	--	--
ENSG00000243147	MRPL33	down		855	113	104.127	54.9698	4.20965e-05	-1.02333	--	--	--
ENSG00000243207	PPAN-P2RY11	down		16	0	1.94857	0	0.0246349	-6.36101	--	--	--
ENSG00000243279	PRAF2	up	Hypo	301	162	36.6575	78.8063	7.60628e-05	1.00169	0.712	0.524	-0.188
ENSG00000243989	ACY1		Hypo	--	--	--	--	--	--	0.7194	0.6861	-0.0333
ENSG00000244687	UBE2V1		Hyper	--	--	--	--	--	--	0.4989	0.6057	0.1068
ENSG00000249948	GBA3	up		5	8	0.608929	3.89167	0.00961124	2.52776	--	--	--
ENSG00000250067	YJEFN3	down		64	5	7.79429	2.43229	0.00557603	-1.77138	--	--	--
ENSG00000253626	EIF5AL1		Hypo	--	--	--	--	--	--	1	0.4	-0.6
ENSG00000253719	ATXN7L3B		Hypo	--	--	--	--	--	--	0.4396	0.2476	-0.192
ENSG00000254004	ZNF260	up		42	23	5.11501	11.1885	0.0300003	1.02374	--	--	--
ENSG00000254093	PINX1	down		232	21	28.2543	10.2156	1.97483e-05	-1.56732	--	--	--
ENSG00000254858	MPV17L2		Hypo	--	--	--	--	--	--	0.2397	0.2221	-0.0176
ENSG00000254870	ATP6V1G2-DDX39B		Hyper	--	--	--	--	--	--	0.5233	0.6003	0.077
ENSG00000254996	ANKHD1-EIF4EBP3	up		69	39	8.40322	18.9719	0.00427738	1.07065	--	--	--
ENSG00000255823	MTRNR2L8	up		212	120	25.8186	58.375	6.83634e-05	1.0742	--	--	--
ENSG00000256222	MTRNR2L3	up		3	5	0.365358	2.43229	0.0433314	2.55632	--	--	--
ENSG00000257529	RPL36A-HNRNPH2	down		93	12	11.3261	5.8375	0.0318622	-1.05497	--	--	--
ENSG00000257704	INAFM1	up		23	16	2.80107	7.78334	0.023845	1.36483	--	--	--
ENSG00000257923	CUX1		Hypo	--	--	--	--	--	--	0.3611	0.2	-0.1611
ENSG00000258429	PDF		Hyper	--	--	--	--	--	--	0.4404	0.8333	0.3929
ENSG00000258674	AC011448.1	down		50	3	6.08929	1.45938	0.00778622	-2.14339	--	--	--
ENSG00000259399	TGIF2-RAB5IF	up		19	20	2.31393	9.72917	0.00040416	1.95886	--	--	--
ENSG00000259529	AL136295.5	down		28	1	3.41	0.486458	0.0250426	-2.84711	--	--	--
ENSG00000260238	PMF1-BGLAP	down		126	8	15.345	3.89167	3.7524e-05	-2.07408	--	--	--
ENSG00000260272	AC093525.2	up	Hypo	193	113	23.5047	54.9698	4.2632e-05	1.12286	0.7143	0.1667	-0.5476
ENSG00000261150	EPPK1	up		61	33	7.42894	16.0531	0.0154761	1.00725	--	--	--
ENSG00000261884	AC040162.1	down		37	2	4.50608	0.972917	0.0143062	-2.28349	--	--	--
ENSG00000262660	AC139530.2	up		30	20	3.65358	9.72917	0.0124967	1.30534	--	--	--
ENSG00000264230	ANXA8L1	up	Hypo	222	152	27.0365	73.9417	2.52518e-07	1.34867	0.9167	0.4	-0.5167
ENSG00000264343	NOTCH2NLA	down		554	73	67.4694	35.5115	0.000138954	-1.02745	--	--	--
ENSG00000265190	ANXA8	up		349	189	42.5033	91.9406	4.64304e-05	1.01068	--	--	--
ENSG00000266967	AARSD1	down		205	25	24.9661	12.1615	0.00187808	-1.13802	--	--	--
ENSG00000267060	PTGES3L	down		40	3	4.87143	1.45938	0.0246357	-1.82288	--	--	--
ENSG00000267120	AD000671.2	up		9	9	1.09607	4.37813	0.0250426	1.87315	--	--	--
ENSG00000267673	FDX2	down		403	48	49.0797	23.35	7.31866e-05	-1.17286	--	--	--
ENSG00000267796	LIN37	up		22	14	2.67929	6.81042	0.0370978	1.23644	--	--	--
ENSG00000269242	AC010422.3	up		4	7	0.487143	3.40521	0.00788025	2.64478	--	--	--
ENSG00000269335	IKBKG		Hypo	--	--	--	--	--	--	0.5651	0.3444	-0.2207
ENSG00000270276	HIST2H4B	down		600	78	73.0715	37.9438	8.2225e-05	-1.04698	--	--	--
ENSG00000270617	URGCP-MRPS24		Hyper	--	--	--	--	--	--	0.442	0.5833	0.1413
ENSG00000270882	HIST2H4A	down		568	61	69.1744	29.674	1.74484e-06	-1.32233	--	--	--
ENSG00000271303	SRXN1		Hyper	--	--	--	--	--	--	0.5392	0.5865	0.0473
ENSG00000271601	LIX1L	up		103	60	12.5439	29.1875	0.000672277	1.11484	--	--	--
ENSG00000273590	SMIM11B	down		89	11	10.8389	5.35104	0.0262662	-1.11663	--	--	--
ENSG00000273749	CYFIP1		Hyper	--	--	--	--	--	--	0.2458	0.38415	0.13835
ENSG00000273899	NOL12	down		420	46	51.1501	22.3771	1.38371e-05	-1.29377	--	--	--
ENSG00000274267	HIST1H3B	down		15	0	1.82679	0	0.0433314	-6.26907	--	--	--
ENSG00000274276	CBSL	up		26	21	3.16643	10.2156	0.00318237	1.58055	--	--	--
ENSG00000274349	ZNF658	down		15	0	1.82679	0	0.0433314	-6.26907	--	--	--
ENSG00000275342	PRAG1	up		71	40	8.64679	19.4583	0.00394756	1.06602	--	--	--
ENSG00000275464	FP565260.1	down		71	8	8.64679	3.89167	0.0339197	-1.2483	--	--	--
ENSG00000275993	SIK1B		Hypo	--	--	--	--	--	--	0.5078	0.3075	-0.2003
ENSG00000276023	DUSP14		Hyper	--	--	--	--	--	--	0.2816	0.5314	0.2498
ENSG00000276043	UHRF1	up		7	10	0.852501	4.86458	0.00639309	2.37807	--	--	--
ENSG00000276045	ORAI1		Hyper	--	--	--	--	--	--	0.498	0.5996	0.1016
ENSG00000277150	F8A3	up	Hypo	125	72	15.2232	35.025	0.000342162	1.09886	0.6	0.5333	-0.0667
ENSG00000277203	F8A1	up		230	138	28.0107	67.1313	1.17055e-05	1.15829	--	--	--
ENSG00000278615	C11orf98	down		671	67	81.7183	32.5927	1.33991e-07	-1.42743	--	--	--
ENSG00000278845	MRPL45		Hypo	--	--	--	--	--	--	0.4429	0.4355	-0.0074
ENSG00000283703	VSIG10L2	up		1	4	0.121786	1.94583	0.0336166	3.65542	--	--	--
ENSG00000284526	AC015802.6	up		9	12	1.09607	5.8375	0.00148807	2.28608	--	--	--
ENSG00000284906	AC091057.6	down		14	0	1.705	0	0.0433314	-6.17087	--	--	--
ENSG00000285762	AC253536.7		Hypo	--	--	--	--	--	--	0.566	0.4365	-0.1295
ENSG00000285920	AC087721.2	up		8	9	0.974287	4.37813	0.016576	2.03922	--	--	--
