# Supplementary material for: RNA N6-methyladenosine modification mediates downregulation of NR4A1 to facilitate malignancy of cervical cancer
Source: Cell Biosci. 2022 Dec 25;12:207. doi: 10.1186/s13578-022-00937-w (PMC9790124; doi:10.1186/s13578-022-00937-w)
Supplement: Supplementary file 3 — Additional file 3. Table S3. Characteristics of specimens. [file 13578_2022_937_MOESM3_ESM.xlsx]

## Sheet: Sheet1
Characteristics of cancer tissue samples used in this study
Sample	Type	Age	Location
1	Squamous cell carcinoma/Poorly differentiated	52	Uterus cervical cancer
2	Squamous cell carcinoma/Poorly differentiated	47	Uterus cervical cancer
3	Squamous cell carcinoma/Poorly differentiated	56	Uterus cervical cancer
4	Squamous cell carcinoma/Poorly differentiated	44	Uterus cervical cancer
5	Squamous cell carcinoma/Poorly differentiated	38	Uterus cervical cancer
6	Squamous cell carcinoma/ Moderately differentiated	32	Uterus cervical cancer
7	Squamous cell carcinoma/Poorly differentiated	59	Uterus cervical cancer
8	Squamous cell carcinoma/ Moderately differentiated	34	Uterus cervical cancer
