# Supplementary material for: RNA N6-methyladenosine modification mediates downregulation of NR4A1 to facilitate malignancy of cervical cancer
Source: Cell Biosci. 2022 Dec 25;12:207. doi: 10.1186/s13578-022-00937-w (PMC9790124; doi:10.1186/s13578-022-00937-w)
Supplement: Supplementary file 4 — Additional file 4. Table S1. The primers used in this study. [file 13578_2022_937_MOESM4_ESM.xlsx]

## Sheet: Plasmids primers name
The primers and sequences used in this study.
Sequences of plasmids primers	Sequence(5’-3’)
METTL3-F	CGCGGTACCATGTCGGACACGTGGAGCTCT
METTL3-R	GGACCTCTAGACTATAAATTCTTAGGTTTAGAG
YTHDF2-F	GCGGGATCCATGTCGGCCAGCAGCCTCTTG
YTHDF2-R	GAGGCCTCGAGTTATTTCCCACGACCTTGACGTTCC
NR4A1-F	GCCGAATTCATGCCCTGTATCCAAGCCCAAT
NR4A1-R	GCAGCCTCGAGTCAGAAGGGCAGCGTGTCCATG
SP1-F	GCCGAATTCATGAGCGACCAAGATCACTCC
SP1-R	GCAGCCTCGAGTCAGAAGCCATTGCCACTGAT
shMETTL3#1	GCCAAGGAACAATCCATTGTT
shMETTL3#2	AGGAGCCAGCCAAGAAATCAA
shMETTL3#3	GCTGCACTTCAGACGAATTAT
shYTHDF2	CTCCATTGGCTTCTCCTATTC
shNR4A1#1	GTACATCTGCCTGGCTAACAA
shNR4A1#2	GTCACGTCTGTTGGGCAAACT
shNR4A1#3	CAACGCTTCATGCCAGCATTA
shYTHDF1	CAGCGATAGCAACTCTCCTGG
shYTHDF3	AGTGCTTCACCTTCTAGTGTA
shDDX6	CGCAATCTTGTTTGCACTGAT
shLSD1	GCCTAGACATTAAACTGAATA
shHDAC1	GCCGGTCATGTCCAAAGTAAT
shCoREST	GTTGGATGAATACATTGCCAT
NR4A1-WT-F	GATCCGCTGTGTGTGGGGACAACGCTTCATGCCAGG
NR4A1-WT-R	AATTCCTGGCATGAAGCGTTGTCCCCACACACAGCG
NR4A1-MUT-F	GATCCGCTGTGTGTGGGGCCAACGCTTCATGCCAGG
NR4A1-MUT-R	AATTCCTGGCATGAAGCGTTGGCCCCACACACAGCG
AKT1-promoter-WT-F	GAGGGTACCTGGACAGATACCAGGAACTCTTC
AKT1-promoter-WT-R	GACGAAGCTTGGCCGCCGGCCCGCCCTCTCCCCGCCCCGCGCCCGCCC
AKT1-promoter-MUT-F	GAGGGTACCTGGACAGATACCAGGAACTCTTC
AKT1-promoter-MUT-R	GACGAAGCTTGGCCGCCGGCCCGCCCTCTAATATATTCGCGCCCGCCC
Sequence of RT-qPCR primers	Sequence(5’-3’)
YTHDF2-F	AGCCCCACTTCCTACCAGATG
YTHDF2-R	TGAGAACTGTTATTTCCCCATGC
NR4A1-F	GCCGCTGTGCTGTGTGT
NR4A1-R	GTTTCGCCGCCTCTTG
PPP1R3C-F	CTGCACCAGAATGATCCAG
PPP1R3C-R	TTCACAGGTGGTGAATGTG
METTL3-F	CAAGCTGCACTTCAGACGAA
METTL3-R	GCTTGGCGTGTGGTCTTTG
AKT1-F	GTCATCGAACGCACCTTCCAT
AKTI-R	AGCTTCAGGTACTCAAACTCGT
EGFP-F	CGTGACCACCCTGACCT
EGFP-R	GCTCCTGGACGTAGCCT
RFP-F	CATCACCGAGTTCATGC
RFP-R	TACACCTTGGAGCCGTA
β-actin-F	AGAGCCTCGCCTTTGCCGATCC
β-actin-R	CTGGGCCTCGTCGCCCACATA
Sequence of RIP and ChIP primers	Sequence(5’-3’)
NR4A1-RIP-F	GCCGCTGTGCTGTGTGT
NR4A1-RIP-R	GTTTCGCCGCCTCTTG
AKT1-RIP-F	GTCATCGAACGCACCTTCCAT
AKTI-RIP-R	AGCTTCAGGTACTCAAACTCGT
AKT1-ChIP-F	AGGTCGTCGGGAGCTGCCCCTCA
AKT1-ChIP-R	AGCCGCCTGCCGCGCTCGGTCCT
